# Supplementary material for: 2-(2,6-Dichloro­phen­yl)-N-(1,3-thia­zol-2-yl)acetamide
Source: Acta Crystallogr Sect E Struct Rep Online. 2013 Mar 9;69(Pt 4):o523. doi: 10.1107/S1600536813006260 (PMC3629579; doi:10.1107/S1600536813006260)
Supplement: Supplementary file 1 [file e-69-0o523-sup1.cif]

##############################################################################
#                                                                            #
# This CIF contains the data in a paper accepted for publication in          #
# Acta Crystallographica Section E. It conforms to the requirements of       #
# Notes for Authors for Acta Crystallographica Section E, and has been       #
# peer reviewed under the auspices of the IUCr Commission on Journals.       #
#                                                                            #
# Full details of the Crystallographic Information File format               #
# are given in the paper "The Crystallographic Information File (CIF):       #
# a New Standard Archive File for Crystallography" by S. R. Hall, F. H.      #
# Allen and I. D. Brown [Acta Cryst. (1991), A47, 655-685].                  #
#                                                                            #
# The current version of the core CIF dictionary is obtainable from          #
# ftp://ftp.iucr.org/pub/cif_core.dic.                                       #
#                                                                            #
# Software is freely available for graphical display of the structure(s)     #
# in this CIF. For information consult the CIF software page                 #
# http://www.iucr.org/resources/cif/software.                                #
#                                                                            #
# This file may be used for bona fide research purposes within the           #
# scientific community so long as proper attribution is given to the journal # 
# article from which it was obtained.                                        #
#                                                                            #
##############################################################################
data_global
_audit_creation_method     SHELXL-97
_journal_date_recd_electronic     2013-03-04
_journal_date_accepted     2013-03-05
_journal_name_full     'Acta Crystallographica, Section E'
_journal_year     2013
_journal_volume     69
_journal_issue      4
_journal_page_first     o523
_journal_page_last     o523
_journal_paper_category     QO
_journal_paper_doi     10.1107/S1600536813006260
_journal_coeditor_code     HG5297
_publ_contact_author_name     'Jasinski, Jerry P.'
_publ_contact_author_address
;
Department of Chemistry
Keene State College
229 Main Street
Keene, New Hampshire 03435, USA
;
_publ_contact_author_email     jjasinski@keene.edu
_publ_contact_author_fax     ?
_publ_contact_author_phone     '603 358-2563'
_publ_section_title
;
2-(2,6-Dichlorophenyl)-<i>N</i>-(1,3-thiazol-2-yl)acetamide
;
loop_
    _publ_author_name
    _publ_author_address
    'Nayak, Prakash S.'
;
Department of Studies in Chemistry
Mangalore University
Mangalagangotri 574 199, India
;
    'Narayana, B.'
;
Department of Studies in Chemistry
Mangalore University
Mangalagangotri 574 199, India
;
    'Yathirajan, H. S.'
;
Department of Studies in Chemistry
University of Mysore
Manasagangotri, Mysore 570 006, India
;
    'Jasinski, Jerry P.'
;
Department of Chemistry
Keene State College
229 Main Street
Keene, NH 03435-2001, USA
;
    'Butcher, Ray J.'
;
Department of Chemistry
Howard University
525 College Street NW
Washington, DC 20059, USA
;
data_I
_chemical_name_systematic
;
2-(2,6-Dichlorophenyl)-<i>N</i>-(1,3-thiazol-2-yl)acetamide
;
_chemical_name_common     ?
_chemical_formula_moiety     'C11 H8 Cl2 N2 O S'
_chemical_formula_sum     'C11 H8 Cl2 N2 O S'
_chemical_formula_iupac     'C11 H8 Cl2 N2 O S'
_chemical_formula_weight     287.15
_chemical_melting_point     ?
_symmetry_cell_setting     triclinic
_symmetry_space_group_name_H-M     'P -1'
_symmetry_space_group_name_Hall     '-P 1'
loop_
    _symmetry_equiv_pos_as_xyz
    'x, y, z'
    '-x, -y, -z'
_cell_length_a     7.1278(4)
_cell_length_b     8.4434(4)
_cell_length_c     10.3637(6)
_cell_angle_alpha     95.341(4)
_cell_angle_beta     106.140(5)
_cell_angle_gamma     96.745(4)
_cell_volume     589.80(6)
_cell_formula_units_Z     2
_cell_measurement_reflns_used     3814
_cell_measurement_theta_min     3.1060
_cell_measurement_theta_max     37.5228
_cell_measurement_temperature     123(2)
_exptl_crystal_description     prism
_exptl_crystal_colour     colorless
_exptl_crystal_size_max     0.3
_exptl_crystal_size_mid     0.2
_exptl_crystal_size_min     0.1
_exptl_crystal_density_diffrn     1.617
_exptl_crystal_density_meas     ?
_exptl_crystal_density_method     'not measured'
_exptl_crystal_F_000     292
_exptl_absorpt_coefficient_mu     0.709
_exptl_absorpt_correction_type     multi-scan
_exptl_absorpt_process_details
;
(CrysAlis RED; Agilent, 2012)
;
_exptl_absorpt_correction_T_min     0.90929
_exptl_absorpt_correction_T_max     1.00000
_exptl_special_details
;
;
_diffrn_ambient_temperature     123(2)
_diffrn_radiation_type     MoK\a
_diffrn_radiation_wavelength     0.71073
_diffrn_radiation_source     'Enhance (Mo) X-ray Source'
_diffrn_radiation_monochromator     graphite
_diffrn_measurement_device_type     'Agilent Xcalibur (Ruby, Gemini)'
_diffrn_measurement_method     '\w scans'
_diffrn_detector_area_resol_mean     10.5081
_diffrn_reflns_number     10674
_diffrn_reflns_av_R_equivalents     0.0251
_diffrn_reflns_av_sigmaI/netI     0.0480
_diffrn_reflns_theta_min     3.11
_diffrn_reflns_theta_max     37.61
_diffrn_reflns_theta_full     25.50
_diffrn_measured_fraction_theta_max     0.939
_diffrn_measured_fraction_theta_full     0.998
_diffrn_reflns_limit_h_min     -12
_diffrn_reflns_limit_h_max     12
_diffrn_reflns_limit_k_min     -13
_diffrn_reflns_limit_k_max     14
_diffrn_reflns_limit_l_min     -17
_diffrn_reflns_limit_l_max     8
_diffrn_standards_number     ?
_diffrn_standards_interval_count     ?
_diffrn_standards_interval_time     ?
_diffrn_standards_decay_%     ?
_refine_special_details
;
Refinement of <i>F</i>^2^ against ALL reflections. The weighted <i>R</i>-factor
<i>wR</i> and goodness of fit <i>S</i> are based on <i>F</i>^2^, conventional
<i>R</i>-factors <i>R</i> are based on <i>F</i>, with <i>F</i> set to zero for
negative <i>F</i>^2^. The threshold expression of <i>F</i>^2^ >
\s(<i>F</i>^2^) is used only for calculating <i>R</i>-factors(gt) <i>etc</i>.
and is not relevant to the choice of reflections for refinement.
<i>R</i>-factors based on <i>F</i>^2^ are statistically about twice as large
as those based on <i>F</i>, and <i>R</i>- factors based on ALL data will be
even larger.
;
_reflns_number_total     5881
_reflns_number_gt     4481
_reflns_threshold_expression     I>2sigma(I)
_refine_ls_structure_factor_coef     Fsqd
_refine_ls_matrix_type     full
_refine_ls_R_factor_all     0.0613
_refine_ls_R_factor_gt     0.0405
_refine_ls_wR_factor_gt     0.0853
_refine_ls_wR_factor_ref     0.0958
_refine_ls_goodness_of_fit_ref     1.048
_refine_ls_restrained_S_all     1.048
_refine_ls_number_reflns     5881
_refine_ls_number_parameters     159
_refine_ls_number_restraints     0
_refine_ls_hydrogen_treatment     mixed
_refine_ls_weighting_scheme     calc
_refine_ls_weighting_details
         'calc w=1/[\s^2^(Fo^2^)+(0.0399P)^2^+0.0356P] where P=(Fo^2^+2Fc^2^)/3'
_atom_sites_solution_hydrogens     geom
_atom_sites_solution_primary     direct
_atom_sites_solution_secondary     difmap
_refine_ls_shift/su_max     0.001
_refine_ls_shift/su_mean     0.000
_refine_diff_density_max     0.632
_refine_diff_density_min     -0.303
_refine_ls_extinction_method     none
_refine_ls_extinction_coef     ?
loop_
    _atom_type_symbol
    _atom_type_description
    _atom_type_scat_dispersion_real
    _atom_type_scat_dispersion_imag
    _atom_type_scat_source
    'C' 'C' 0.0033 0.0016
                         'International Tables Vol C Tables 4.2.6.8 and 6.1.1.4'
    'H' 'H' 0.0000 0.0000
                         'International Tables Vol C Tables 4.2.6.8 and 6.1.1.4'
    'N' 'N' 0.0061 0.0033
                         'International Tables Vol C Tables 4.2.6.8 and 6.1.1.4'
    'O' 'O' 0.0106 0.0060
                         'International Tables Vol C Tables 4.2.6.8 and 6.1.1.4'
    'S' 'S' 0.1246 0.1234
                         'International Tables Vol C Tables 4.2.6.8 and 6.1.1.4'
    'Cl' 'Cl' 0.1484 0.1585
                         'International Tables Vol C Tables 4.2.6.8 and 6.1.1.4'
_computing_data_collection     'CrysAlis PRO (Agilent, 2012)'
_computing_cell_refinement     'CrysAlis PRO (Agilent, 2012)'
_computing_data_reduction     'CrysAlis PRO (Agilent, 2012)'
_computing_structure_solution     'SHELXS97 (Sheldrick, 2008)'
_computing_structure_refinement     'SHELXL97 (Sheldrick, 2008)'
_computing_molecular_graphics     'SHELXTL (Sheldrick, 2008)'
_computing_publication_material     'SHELXTL (Sheldrick, 2008)'
loop_
    _atom_site_type_symbol
    _atom_site_label
    _atom_site_fract_x
    _atom_site_fract_y
    _atom_site_fract_z
    _atom_site_U_iso_or_equiv
    _atom_site_adp_type
    _atom_site_calc_flag
    _atom_site_refinement_flags
    _atom_site_occupancy
    _atom_site_symmetry_multiplicity
    _atom_site_disorder_assembly
    _atom_site_disorder_group
    S S1 0.07341(5) 0.70227(3) 0.53736(3) 0.01622(7) Uani d . 1 1 . .
    Cl Cl1 0.33730(6) 0.82751(4) 0.07966(4) 0.02553(8) Uani d . 1 1 . .
    Cl Cl2 0.41255(5) 0.22491(3) 0.21194(3) 0.02086(7) Uani d . 1 1 . .
    O O1 0.23281(15) 0.51841(10) 0.38090(10) 0.02131(19) Uani d . 1 1 . .
    N N1 0.38161(16) 0.77833(11) 0.43229(10) 0.01460(18) Uani d . 1 1 . .
    H H1N 0.472(3) 0.854(2) 0.4214(18) 0.033(5) Uiso d . 1 1 . .
    N N2 0.30837(16) 0.97170(11) 0.58210(10) 0.01568(18) Uani d . 1 1 . .
    C C1 0.36862(17) 0.52292(13) 0.13841(11) 0.01338(19) Uani d . 1 1 . .
    C C2 0.29093(19) 0.61876(14) 0.03922(13) 0.0166(2) Uani d . 1 1 . .
    C C3 0.1754(2) 0.55517(16) -0.09107(13) 0.0203(2) Uani d . 1 1 . .
    H H3A 0.1266 0.6242 -0.1559 0.024 Uiso calc R 1 1 . .
    C C4 0.1326(2) 0.38945(16) -0.12497(13) 0.0203(2) Uani d . 1 1 . .
    H H4A 0.0532 0.3444 -0.2135 0.024 Uiso calc R 1 1 . .
    C C5 0.20517(19) 0.28927(14) -0.03037(13) 0.0183(2) Uani d . 1 1 . .
    H H5A 0.1757 0.1757 -0.0536 0.022 Uiso calc R 1 1 . .
    C C6 0.32131(18) 0.35632(13) 0.09860(12) 0.0146(2) Uani d . 1 1 . .
    C C7 0.49054(18) 0.59521(14) 0.28024(12) 0.0154(2) Uani d . 1 1 . .
    H H7A 0.5705 0.6980 0.2768 0.019 Uiso calc R 1 1 . .
    H H7B 0.5820 0.5211 0.3199 0.019 Uiso calc R 1 1 . .
    C C8 0.35693(18) 0.62512(13) 0.36893(12) 0.0147(2) Uani d . 1 1 . .
    C C9 0.26992(17) 0.82641(13) 0.51500(11) 0.01340(19) Uani d . 1 1 . .
    C C10 0.1753(2) 0.98851(14) 0.65603(13) 0.0184(2) Uani d . 1 1 . .
    H H10A 0.1797 1.0856 0.7118 0.022 Uiso calc R 1 1 . .
    C C11 0.0385(2) 0.85772(14) 0.64385(13) 0.0184(2) Uani d . 1 1 . .
    H H11B -0.0622 0.8526 0.6878 0.022 Uiso calc R 1 1 . .
loop_
    _atom_site_aniso_label
    _atom_site_aniso_U_11
    _atom_site_aniso_U_22
    _atom_site_aniso_U_33
    _atom_site_aniso_U_12
    _atom_site_aniso_U_13
    _atom_site_aniso_U_23
    S1 0.01826(14) 0.01396(12) 0.01733(13) -0.00207(9) 0.00928(11) -0.00039(10)
    Cl1 0.03479(19) 0.01430(12) 0.03140(17) 0.00564(11) 0.01460(14) 0.00504(11)
    Cl2 0.02711(16) 0.01518(12) 0.02042(14) 0.00524(10) 0.00606(12) 0.00315(10)
    O1 0.0265(5) 0.0151(4) 0.0240(5) -0.0047(3) 0.0152(4) -0.0035(3)
    N1 0.0184(5) 0.0107(4) 0.0159(4) -0.0013(3) 0.0095(4) -0.0019(3)
    N2 0.0189(5) 0.0130(4) 0.0161(4) 0.0000(3) 0.0088(4) -0.0014(3)
    C1 0.0147(5) 0.0136(4) 0.0131(5) 0.0019(4) 0.0070(4) -0.0008(4)
    C2 0.0195(5) 0.0148(5) 0.0193(5) 0.0043(4) 0.0108(4) 0.0030(4)
    C3 0.0222(6) 0.0264(6) 0.0160(5) 0.0085(5) 0.0089(5) 0.0054(5)
    C4 0.0175(6) 0.0291(6) 0.0136(5) 0.0053(5) 0.0045(4) -0.0025(4)
    C5 0.0182(5) 0.0178(5) 0.0176(5) 0.0020(4) 0.0055(4) -0.0044(4)
    C6 0.0157(5) 0.0141(4) 0.0145(5) 0.0027(4) 0.0058(4) -0.0002(4)
    C7 0.0160(5) 0.0153(5) 0.0148(5) -0.0007(4) 0.0068(4) -0.0029(4)
    C8 0.0171(5) 0.0136(4) 0.0132(5) 0.0005(4) 0.0057(4) -0.0014(4)
    C9 0.0157(5) 0.0124(4) 0.0127(4) 0.0008(4) 0.0060(4) 0.0007(4)
    C10 0.0230(6) 0.0153(5) 0.0196(5) 0.0024(4) 0.0117(5) -0.0009(4)
    C11 0.0200(6) 0.0192(5) 0.0190(5) 0.0018(4) 0.0119(5) 0.0001(4)
_geom_special_details
;
 All esds (except the esd in the dihedral angle between two l.s. planes)
 are estimated using the full covariance matrix.  The cell esds are taken
 into account individually in the estimation of esds in distances, angles
 and torsion angles; correlations between esds in cell parameters are only
 used when they are defined by crystal symmetry.  An approximate (isotropic)
 treatment of cell esds is used for estimating esds involving l.s. planes.
;
loop_
    _geom_bond_atom_site_label_1
    _geom_bond_atom_site_label_2
    _geom_bond_site_symmetry_2
    _geom_bond_distance
    _geom_bond_publ_flag
    S1 C11 . 1.7212(13) y
    S1 C9 . 1.7306(11) y
    Cl1 C2 . 1.7436(12) y
    Cl2 C6 . 1.7382(12) y
    O1 C8 . 1.2266(14) ?
    N1 C8 . 1.3637(14) ?
    N1 C9 . 1.3870(15) ?
    N1 H1N . 0.890(19) ?
    N2 C9 . 1.3114(14) ?
    N2 C10 . 1.3863(16) ?
    C1 C2 . 1.4006(16) ?
    C1 C6 . 1.4021(15) ?
    C1 C7 . 1.5121(16) ?
    C2 C3 . 1.3901(18) ?
    C3 C4 . 1.3867(19) ?
    C3 H3A . 0.9500 ?
    C4 C5 . 1.3854(18) ?
    C4 H4A . 0.9500 ?
    C5 C6 . 1.3879(17) ?
    C5 H5A . 0.9500 ?
    C7 C8 . 1.5217(17) ?
    C7 H7A . 0.9900 ?
    C7 H7B . 0.9900 ?
    C10 C11 . 1.3562(17) ?
    C10 H10A . 0.9500 ?
    C11 H11B . 0.9500 ?
loop_
    _geom_angle_atom_site_label_1
    _geom_angle_atom_site_label_2
    _geom_angle_atom_site_label_3
    _geom_angle_site_symmetry_1
    _geom_angle_site_symmetry_3
    _geom_angle
    _geom_angle_publ_flag
    C11 S1 C9 . . 88.83(6) ?
    C8 N1 C9 . . 123.21(10) ?
    C8 N1 H1N . . 120.7(12) ?
    C9 N1 H1N . . 116.1(12) ?
    C9 N2 C10 . . 109.52(10) ?
    C2 C1 C6 . . 115.65(11) ?
    C2 C1 C7 . . 121.89(10) ?
    C6 C1 C7 . . 122.43(10) ?
    C3 C2 C1 . . 122.99(11) ?
    C3 C2 Cl1 . . 117.80(9) ?
    C1 C2 Cl1 . . 119.20(9) ?
    C4 C3 C2 . . 118.98(11) ?
    C4 C3 H3A . . 120.5 ?
    C2 C3 H3A . . 120.5 ?
    C5 C4 C3 . . 120.31(12) ?
    C5 C4 H4A . . 119.8 ?
    C3 C4 H4A . . 119.8 ?
    C4 C5 C6 . . 119.38(11) ?
    C4 C5 H5A . . 120.3 ?
    C6 C5 H5A . . 120.3 ?
    C5 C6 C1 . . 122.69(11) ?
    C5 C6 Cl2 . . 117.37(9) ?
    C1 C6 Cl2 . . 119.94(9) ?
    C1 C7 C8 . . 110.36(10) ?
    C1 C7 H7A . . 109.6 ?
    C8 C7 H7A . . 109.6 ?
    C1 C7 H7B . . 109.6 ?
    C8 C7 H7B . . 109.6 ?
    H7A C7 H7B . . 108.1 ?
    O1 C8 N1 . . 122.19(11) ?
    O1 C8 C7 . . 121.94(10) ?
    N1 C8 C7 . . 115.86(10) ?
    N2 C9 N1 . . 121.19(10) ?
    N2 C9 S1 . . 115.54(9) ?
    N1 C9 S1 . . 123.27(8) ?
    C11 C10 N2 . . 115.85(11) ?
    C11 C10 H10A . . 122.1 ?
    N2 C10 H10A . . 122.1 ?
    C10 C11 S1 . . 110.26(9) ?
    C10 C11 H11B . . 124.9 ?
    S1 C11 H11B . . 124.9 ?
loop_
    _geom_torsion_atom_site_label_1
    _geom_torsion_atom_site_label_2
    _geom_torsion_atom_site_label_3
    _geom_torsion_atom_site_label_4
    _geom_torsion_site_symmetry_1
    _geom_torsion_site_symmetry_2
    _geom_torsion_site_symmetry_3
    _geom_torsion_site_symmetry_4
    _geom_torsion
    _geom_torsion_publ_flag
    C6 C1 C2 C3 . . . . -0.48(18) ?
    C7 C1 C2 C3 . . . . -178.78(11) ?
    C6 C1 C2 Cl1 . . . . 178.78(9) ?
    C7 C1 C2 Cl1 . . . . 0.48(16) ?
    C1 C2 C3 C4 . . . . 0.69(19) ?
    Cl1 C2 C3 C4 . . . . -178.58(10) ?
    C2 C3 C4 C5 . . . . -0.38(19) ?
    C3 C4 C5 C6 . . . . -0.09(19) ?
    C4 C5 C6 C1 . . . . 0.30(19) ?
    C4 C5 C6 Cl2 . . . . -178.67(10) ?
    C2 C1 C6 C5 . . . . -0.02(17) ?
    C7 C1 C6 C5 . . . . 178.27(11) ?
    C2 C1 C6 Cl2 . . . . 178.92(9) ?
    C7 C1 C6 Cl2 . . . . -2.79(16) ?
    C2 C1 C7 C8 . . . . 86.29(13) ?
    C6 C1 C7 C8 . . . . -91.89(13) ?
    C9 N1 C8 O1 . . . . 0.06(19) ?
    C9 N1 C8 C7 . . . . 179.00(10) ?
    C1 C7 C8 O1 . . . . 53.64(15) ?
    C1 C7 C8 N1 . . . . -125.30(11) ?
    C10 N2 C9 N1 . . . . 179.79(11) ?
    C10 N2 C9 S1 . . . . -0.23(13) ?
    C8 N1 C9 N2 . . . . 174.79(11) ?
    C8 N1 C9 S1 . . . . -5.18(17) ?
    C11 S1 C9 N2 . . . . 0.53(10) ?
    C11 S1 C9 N1 . . . . -179.49(10) ?
    C9 N2 C10 C11 . . . . -0.31(16) ?
    N2 C10 C11 S1 . . . . 0.70(15) ?
    C9 S1 C11 C10 . . . . -0.66(10) ?
loop_
    _geom_hbond_atom_site_label_D
    _geom_hbond_atom_site_label_H
    _geom_hbond_atom_site_label_A
    _geom_hbond_site_symmetry_A
    _geom_hbond_distance_DH
    _geom_hbond_distance_HA
    _geom_hbond_distance_DA
    _geom_hbond_angle_DHA
    N1 H1N N2 2_676 0.890(19) 2.030(19) 2.9165(14) 173.9(17)
_iucr_refine_instructions_details
;
TITL BNY-506 OLEX2: imported from CIF
CELL 0.71073 7.1278 8.4434 10.3637 95.341 106.14 96.745
ZERR 2 0.0004 0.0004 0.0006 0.004 0.005 0.004
LATT 1
SFAC C H Cl N O S
DISP C 0.0033 0.0016
DISP Cl 0.1484 0.1585
DISP H 0 0
DISP N 0.0061 0.0033
DISP O 0.0106 0.006
DISP S 0.1246 0.1234
UNIT 22 16 4 4 2 2
SIZE 0.3 0.2 0.1
TEMP -150(2)
REM <HKL>F:\Yathi-2013\bny-506-Next-4-now\bny-506.hkl</HKL>
WGHT 0.1
FVAR 1
S1    6     0.07341  0.70227  0.53736  11.00000  0.01826  0.01396  0.01733 =
 -0.00039  0.00928 -0.00207
Cl1   3     0.33730  0.82751  0.07966  11.00000  0.03479  0.01430  0.03140 =
 0.00504  0.01460  0.00564
Cl2   3     0.41255  0.22491  0.21194  11.00000  0.02711  0.01518  0.02042 =
 0.00315  0.00606  0.00524
O1    5     0.23281  0.51841  0.38090  11.00000  0.02650  0.01510  0.02400 =
 -0.00350  0.01520 -0.00470
N1    4     0.38161  0.77833  0.43229  11.00000  0.01840  0.01070  0.01590 =
 -0.00190  0.00950 -0.00130
H1N   2     0.47200  0.85400  0.42140  11.00000  0.03300
N2    4     0.30837  0.97170  0.58210  11.00000  0.01890  0.01300  0.01610 =
 -0.00140  0.00880  0.00000
C1    1     0.36862  0.52292  0.13841  11.00000  0.01470  0.01360  0.01310 =
 -0.00080  0.00700  0.00190
C2    1     0.29093  0.61876  0.03922  11.00000  0.01950  0.01480  0.01930 =
 0.00300  0.01080  0.00430
C3    1     0.17540  0.55517 -0.09107  11.00000  0.02220  0.02640  0.01600 =
 0.00540  0.00890  0.00850
H3A   2     10.12660  10.62420 -10.15590  11.00000  10.02400
C4    1     0.13260  0.38945 -0.12497  11.00000  0.01750  0.02910  0.01360 =
 -0.00250  0.00450  0.00530
H4A   2     10.05320  10.34440 -10.21350  11.00000  10.02400
C5    1     0.20517  0.28927 -0.03037  11.00000  0.01820  0.01780  0.01760 =
 -0.00440  0.00550  0.00200
H5A   2     10.17570  10.17570 -10.05360  11.00000  10.02200
C6    1     0.32131  0.35632  0.09860  11.00000  0.01570  0.01410  0.01450 =
 -0.00020  0.00580  0.00270
C7    1     0.49054  0.59521  0.28024  11.00000  0.01600  0.01530  0.01480 =
 -0.00290  0.00680 -0.00070
H7A   2     10.57050  10.69800  10.27680  11.00000  10.01900
H7B   2     10.58200  10.52110  10.31990  11.00000  10.01900
C8    1     0.35693  0.62512  0.36893  11.00000  0.01710  0.01360  0.01320 =
 -0.00140  0.00570  0.00050
C9    1     0.26992  0.82641  0.51500  11.00000  0.01570  0.01240  0.01270 =
 0.00070  0.00600  0.00080
C10   1     0.17530  0.98851  0.65603  11.00000  0.02300  0.01530  0.01960 =
 -0.00090  0.01170  0.00240
H10A  2     10.17970  11.08560  10.71180  11.00000  10.02200
C11   1     0.03850  0.85772  0.64385  11.00000  0.02000  0.01920  0.01900 =
 0.00010  0.01190  0.00180
H11B  2    -10.06220  10.85260  10.68780  11.00000  10.02200
HKLF 4
END
;
