# Supplementary material for: 2-(2,6-Dichloro­phen­yl)-N-(1,3-thia­zol-2-yl)acetamide
Source: Acta Crystallogr Sect E Struct Rep Online. 2013 Mar 9;69(Pt 4):o523. doi: 10.1107/S1600536813006260 (PMC3629579; doi:10.1107/S1600536813006260)
Supplement: Supplementary file 2 [file e-69-0o523-Isup2.hkl]

# 
# h,k,l, Fc-squared, Fo-squared, sigma(Fo-squared) and status flag 
# 
data_I
_shelx_title '    bny-506 in P-1' 
_shelx_refln_list_code          4 
_shelx_F_calc_maximum      136.91 
_exptl_crystal_F_000       292.00 
_reflns_d_resolution_high  0.5823 
 
loop_ 
 _symmetry_equiv_pos_as_xyz 
 'x, y, z' 
 '-x, -y, -z' 
 
_cell_length_a     7.1278 
_cell_length_b     8.4434 
_cell_length_c    10.3637 
_cell_angle_alpha  95.341 
_cell_angle_beta  106.140 
_cell_angle_gamma  96.745 
 
_shelx_F_squared_multiplier     1.000 
 
loop_ 
 _refln_index_h 
 _refln_index_k 
 _refln_index_l 
 _refln_F_squared_calc 
 _refln_F_squared_meas 
 _refln_F_squared_sigma 
 _refln_observed_status 
   2   0   0      687.46      791.92     12.51 o 
   3   0   0      999.08     1043.03     17.63 o 
   4   0   0      573.38      562.17     15.24 o 
   5   0   0        0.31       -0.89      1.94 o 
   6   0   0        3.78       -1.21      2.91 o 
   7   0   0      133.28      144.50     11.06 o 
   8   0   0       78.03       74.87      6.02 o 
   9   0   0       33.82       22.63      4.20 o 
  10   0   0        2.15        5.83      4.02 o 
  11   0   0        3.11        4.64      3.37 o 
 -11   1   0        6.25       -5.37      5.37 o 
 -10   1   0      134.33      143.46      9.40 o 
  -9   1   0       13.79       11.84      3.02 o 
  -8   1   0       18.64       16.84      3.15 o 
  -7   1   0        0.52        2.02      3.91 o 
  -6   1   0        5.69        4.55      2.69 o 
  -5   1   0       12.88       12.63      3.12 o 
  -4   1   0     2332.83     2293.37     30.13 o 
  -3   1   0      176.47      171.58      7.10 o 
  -2   1   0       13.38       19.32      2.12 o 
  -1   1   0     1355.51     1443.84     12.38 o 
   1   1   0     1135.48     1189.18      8.44 o 
   2   1   0        0.11        1.21      0.57 o 
   3   1   0      343.13      371.24      5.87 o 
   4   1   0     1856.33     1854.90     28.06 o 
   5   1   0        0.14        1.32      2.21 o 
   6   1   0      101.17       97.30      8.62 o 
   7   1   0      204.45      210.65     13.68 o 
   8   1   0      217.21      222.44      9.93 o 
   9   1   0       26.49       32.19      4.26 o 
  10   1   0      111.96      124.34      8.85 o 
  11   1   0       15.21        7.55      4.88 o 
 -11   2   0        0.73       -2.40      2.40 o 
 -10   2   0      104.66      115.16     12.29 o 
  -9   2   0       15.97       16.48      4.57 o 
  -8   2   0       64.57       65.90      8.26 o 
  -7   2   0       13.62       15.91      4.19 o 
  -6   2   0      522.19      494.46     17.86 o 
  -5   2   0      101.90       95.05      7.30 o 
  -4   2   0       47.84       37.89      4.16 o 
  -3   2   0      133.11      140.68      6.51 o 
  -2   2   0      258.12      287.58      7.96 o 
  -1   2   0        6.35       11.73      0.83 o 
   0   2   0     1647.88     1707.95      6.37 o 
   1   2   0      674.52      703.56      5.15 o 
   2   2   0     1876.11     1823.58     11.78 o 
   3   2   0     1083.32     1076.38     14.41 o 
   4   2   0      778.50      788.17     11.02 o 
   5   2   0      218.84      204.35     11.06 o 
   6   2   0      221.76      200.63     12.29 o 
   7   2   0      123.10      109.52     10.13 o 
   8   2   0       50.50       56.28      4.32 o 
   9   2   0       34.33       35.43      3.79 o 
  10   2   0       37.44       34.44      5.55 o 
  11   2   0        4.80        7.28      5.19 o 
 -11   3   0        5.76       12.61      7.62 o 
 -10   3   0        2.75        9.25      3.95 o 
  -9   3   0        1.15       -1.47      2.38 o 
  -8   3   0      278.29      277.32     16.11 o 
  -7   3   0       18.62       13.04      4.26 o 
  -6   3   0       11.24        4.64      2.98 o 
  -5   3   0      420.77      429.69      8.05 o 
  -4   3   0      640.64      630.90     16.68 o 
  -3   3   0      145.90      139.10      6.83 o 
  -2   3   0     1047.14     1067.18     11.66 o 
  -1   3   0      142.04      124.07      2.45 o 
   0   3   0      297.15      330.90      3.47 o 
   1   3   0     2688.18     2734.31     34.05 o 
   2   3   0      214.60      211.67      3.87 o 
   3   3   0      374.32      378.97      6.69 o 
   4   3   0      329.88      315.80      6.63 o 
   5   3   0      206.05      180.18      7.47 o 
   6   3   0        0.05       -0.40      1.95 o 
   7   3   0        1.26        2.02      1.13 o 
   8   3   0       17.26       14.42      2.64 o 
   9   3   0       10.41       13.84      3.84 o 
  10   3   0       40.12       46.56     18.57 o 
 -11   4   0       13.77        9.21      6.60 o 
 -10   4   0       27.46       23.93      4.80 o 
  -9   4   0       36.29       36.53      6.90 o 
  -8   4   0       86.12       83.50      6.47 o 
  -7   4   0       74.21       73.75      5.87 o 
  -6   4   0      230.88      229.56      9.14 o 
  -5   4   0       25.83       31.41      2.18 o 
  -4   4   0       52.27       60.57      3.95 o 
  -3   4   0     1363.93     1406.36     25.34 o 
  -2   4   0      492.47      540.98     16.67 o 
  -1   4   0      237.16      277.78      4.93 o 
   0   4   0      216.69      211.75      3.46 o 
   1   4   0      772.84      852.64     11.49 o 
   2   4   0      416.16      451.76      4.62 o 
   3   4   0      238.22      239.70      6.18 o 
   4   4   0       26.18       24.71      2.24 o 
   5   4   0     1165.59     1167.04     14.77 o 
   6   4   0      364.06      342.08     11.59 o 
   7   4   0       54.71       61.70      5.76 o 
   8   4   0        0.15       -2.05      2.43 o 
   9   4   0      134.16      148.60     10.00 o 
  10   4   0        2.97        4.91      6.55 o 
 -11   5   0       22.82       25.97      5.16 o 
 -10   5   0       33.69       36.13      5.11 o 
  -9   5   0        0.62       -2.12      2.77 o 
  -8   5   0       46.44       44.11      5.13 o 
  -7   5   0      178.34      167.25     20.59 o 
  -6   5   0      258.59      263.01      8.00 o 
  -5   5   0       30.66       32.14      2.45 o 
  -4   5   0       84.64       79.58      4.68 o 
  -3   5   0      422.08      446.81     10.72 o 
  -2   5   0      883.03      921.37     12.73 o 
  -1   5   0     1125.85     1201.55     15.03 o 
   0   5   0      568.29      613.60      6.62 o 
   1   5   0     1726.64     1667.75     22.15 o 
   2   5   0       66.84       68.26      2.05 o 
   3   5   0        0.33        0.96      0.47 o 
   4   5   0      138.79      130.15      5.06 o 
   5   5   0        2.99        2.31      1.74 o 
   6   5   0      167.09      163.36     10.84 o 
   7   5   0      206.22      212.46     10.56 o 
   8   5   0        6.49        3.57      2.86 o 
   9   5   0        1.95        3.26      4.08 o 
  10   5   0        0.11       -0.38      2.91 o 
 -11   6   0        8.88       -4.76      4.76 o 
 -10   6   0       18.26       22.47      6.23 o 
  -9   6   0        0.12        2.77      3.41 o 
  -8   6   0        0.57       -2.62      2.62 o 
  -7   6   0      187.35      174.06      9.08 o 
  -6   6   0      223.04      224.08      6.74 o 
  -5   6   0        7.77        8.25      1.97 o 
  -4   6   0        1.43        0.92      1.23 o 
  -3   6   0     2224.29     2228.03     22.98 o 
  -2   6   0       30.48       35.98      2.84 o 
  -1   6   0       99.80       92.37      3.50 o 
   0   6   0      443.70      417.75      5.61 o 
   1   6   0        3.68        5.36      1.40 o 
   2   6   0      969.19      954.69     13.01 o 
   3   6   0       28.70       31.74      2.74 o 
   4   6   0        0.52        1.16      1.42 o 
   5   6   0      405.10      393.66      9.89 o 
   6   6   0        2.12        1.97      3.31 o 
   7   6   0        2.96        4.60      3.23 o 
   8   6   0       19.38       23.86      4.53 o 
   9   6   0       43.69       47.76      6.70 o 
 -10   7   0       11.63       15.18      4.82 o 
  -9   7   0        0.04       -1.44      4.45 o 
  -8   7   0       39.39       34.58      4.97 o 
  -7   7   0      146.50      146.94      8.60 o 
  -6   7   0       17.61       20.50      2.54 o 
  -5   7   0       48.90       47.35      4.13 o 
  -4   7   0        1.61       -0.58      1.40 o 
  -3   7   0      237.58      225.49      6.54 o 
  -2   7   0      108.32      105.38      4.32 o 
  -1   7   0        0.39       -0.85      0.85 o 
   0   7   0        0.81        3.65      0.94 o 
   1   7   0     2735.18     2566.47     22.30 o 
   2   7   0        1.25        0.51      1.39 o 
   3   7   0        0.51       -0.88      1.33 o 
   4   7   0      222.41      219.80      7.52 o 
   5   7   0      156.26      153.45      7.54 o 
   6   7   0       17.40       10.16      2.66 o 
   7   7   0       61.18       55.78      6.79 o 
   8   7   0       69.87       73.71      7.60 o 
   9   7   0       25.64       30.76      6.69 o 
 -10   8   0        1.22        7.37      3.82 o 
  -9   8   0       58.35       60.06      7.42 o 
  -8   8   0        2.57        2.66      2.08 o 
  -7   8   0        3.47        7.19      3.19 o 
  -6   8   0       22.13       21.07      2.71 o 
  -5   8   0        2.42        2.76      1.64 o 
  -4   8   0      143.34      136.98      5.75 o 
  -3   8   0      311.74      314.14      8.19 o 
  -2   8   0      130.72      135.86      5.30 o 
  -1   8   0      493.01      485.65      7.37 o 
   0   8   0        3.55        6.08      1.17 o 
   1   8   0       39.18       46.76      3.50 o 
   2   8   0      131.28      127.81      5.65 o 
   3   8   0      109.44       92.07      5.07 o 
   4   8   0      156.18      158.88      6.91 o 
   5   8   0      145.07      157.75      7.21 o 
   6   8   0        3.70        6.49      2.19 o 
   7   8   0      120.53      117.23      8.57 o 
   8   8   0       34.87       39.12      8.49 o 
 -10   9   0       10.10        4.64      5.01 o 
  -9   9   0       64.24       62.83      7.04 o 
  -8   9   0       24.96       24.42      4.21 o 
  -7   9   0       82.74       85.36      7.49 o 
  -6   9   0      137.09      140.36      6.53 o 
  -5   9   0      484.33      481.77     11.56 o 
  -4   9   0        8.43        6.13      1.60 o 
  -3   9   0        0.33        1.45      1.45 o 
  -2   9   0      166.10      156.98      5.96 o 
  -1   9   0       60.58       55.96      2.83 o 
   0   9   0      111.95      108.19      5.65 o 
   1   9   0       21.71       26.45      2.79 o 
   2   9   0       24.80       21.32      2.84 o 
   3   9   0      322.35      328.30      9.92 o 
   4   9   0      156.73      148.74      6.93 o 
   5   9   0       82.61       92.00      5.98 o 
   6   9   0        2.71        2.23      1.85 o 
   7   9   0       51.99       48.02      7.83 o 
  -9  10   0        8.54        8.56      3.34 o 
  -8  10   0        0.01       -2.14      2.30 o 
  -7  10   0       91.67       98.86     10.26 o 
  -6  10   0       20.91       27.78      3.40 o 
  -5  10   0       10.56        5.89      2.18 o 
  -4  10   0       11.60       14.06      2.29 o 
  -3  10   0        0.29       -1.44      2.23 o 
  -2  10   0      204.88      216.87      6.38 o 
  -1  10   0      415.96      401.65     12.43 o 
   0  10   0      100.29      107.33      5.73 o 
   1  10   0       48.58       46.37      4.04 o 
   2  10   0      398.97      413.76     13.63 o 
   3  10   0       98.76       97.65      6.56 o 
   4  10   0        8.58       10.48      3.22 o 
   5  10   0       16.45       22.97      3.31 o 
   6  10   0       51.02       59.33      8.28 o 
  -8  11   0        0.97        2.72      5.16 o 
  -7  11   0        6.22        7.24      3.01 o 
  -6  11   0      115.66      114.53      6.57 o 
  -5  11   0      135.11      140.09      7.11 o 
  -4  11   0       48.99       48.86      4.32 o 
  -3  11   0        1.97        3.91      1.87 o 
  -2  11   0      302.63      296.64     11.60 o 
  -1  11   0        1.51       -0.15      2.45 o 
   0  11   0        1.27        1.92      1.42 o 
   1  11   0       67.80       79.69      5.34 o 
   2  11   0       88.47      102.80      6.08 o 
   3  11   0       71.24       73.94      7.01 o 
   4  11   0       50.51       45.34      5.78 o 
   5  11   0        1.10       -5.00      5.00 o 
  -7  12   0        0.46        6.92      2.52 o 
  -6  12   0      120.70      124.16     19.01 o 
  -5  12   0        0.61       -0.11      1.56 o 
  -4  12   0       92.69       88.64      7.66 o 
  -3  12   0        1.16        2.46      2.61 o 
  -2  12   0        0.22       -5.53      5.53 o 
  -1  12   0       61.94       59.00     10.22 o 
   0  12   0       34.95       21.12      6.81 o 
   1  12   0       12.46        2.29      9.56 o 
   2  12   0       72.88       83.59      7.87 o 
   3  12   0        0.07        3.48      5.69 o 
   4  12   0        2.36        7.51      6.08 o 
   5  12   0        9.21       14.00      6.05 o 
  -6  13   0       19.85       22.03      5.98 o 
  -5  13   0       74.35       74.61      6.92 o 
  -4  13   0       27.65       23.56      4.27 o 
  -3  13   0       38.36       36.08      6.53 o 
  -2  13   0      230.70      274.77     21.14 o 
  -1  13   0      113.11      108.30     13.79 o 
   0  13   0      155.15      170.89     17.29 o 
   1  13   0       67.75       99.83     13.31 o 
   2  13   0       26.34       35.88      9.94 o 
  -3  14   0        7.89        5.94      4.48 o 
  -2  14   0        8.22        7.69      8.46 o 
  -1  14   0        2.79        3.16      6.65 o 
   1 -14   1        1.66        0.52      4.73 o 
   2 -14   1       16.68        8.05      4.26 o 
   3 -14   1        7.79        9.87      5.41 o 
   4 -14   1       58.63       63.65      7.18 o 
  -3 -13   1       73.66       41.85     10.92 o 
  -2 -13   1      242.36      261.59     13.72 o 
  -1 -13   1       39.86       32.90      5.52 o 
   0 -13   1      107.25      111.30     15.16 o 
   1 -13   1       61.86       50.79     10.31 o 
   2 -13   1       60.88       66.17     10.29 o 
   3 -13   1      230.86      233.81     12.77 o 
   4 -13   1        0.02        6.44      3.34 o 
   5 -13   1        8.37        9.38      4.02 o 
   6 -13   1       29.52       33.79      7.35 o 
  -4 -12   1        1.46       -0.54      4.91 o 
  -3 -12   1      104.45      117.25      9.04 o 
  -2 -12   1        9.27       14.44      4.76 o 
  -1 -12   1       31.90       39.23      6.90 o 
   0 -12   1       39.47       39.00      5.17 o 
   1 -12   1        0.00        5.44      4.71 o 
   2 -12   1       21.82       25.09      5.12 o 
   3 -12   1        0.61       -2.34      2.34 o 
   4 -12   1       57.29       55.57      6.29 o 
   5 -12   1       78.94       81.80      7.56 o 
   6 -12   1       23.58       27.22      4.90 o 
   7 -12   1      114.14      113.80      8.76 o 
  -5 -11   1       53.25       61.60      6.50 o 
  -4 -11   1        2.63        0.95      2.50 o 
  -3 -11   1       16.89       14.46      3.53 o 
  -2 -11   1       10.42       14.19      8.71 o 
  -1 -11   1      125.80      124.79      8.64 o 
   0 -11   1       76.82       71.84      9.86 o 
   1 -11   1      113.19      124.52      9.44 o 
   2 -11   1        0.03       -2.63      2.63 o 
   3 -11   1      421.07      415.22     14.90 o 
   4 -11   1      146.66      133.52      6.71 o 
   5 -11   1        0.73        3.87      2.91 o 
   6 -11   1      103.63      105.80      8.16 o 
   7 -11   1       36.43       43.48      9.09 o 
   8 -11   1       30.21       32.76     10.48 o 
  -6 -10   1        7.35        3.10      3.64 o 
  -5 -10   1      305.02      313.96     10.76 o 
  -4 -10   1       68.27       78.05      5.43 o 
  -3 -10   1        7.99        5.33      2.10 o 
  -2 -10   1       30.37       28.60      3.28 o 
  -1 -10   1      477.37      474.95     11.63 o 
   0 -10   1       92.28       91.46      5.17 o 
   1 -10   1       25.92       21.16      2.38 o 
   2 -10   1      312.46      311.29      7.70 o 
   3 -10   1      116.47      106.63      5.47 o 
   4 -10   1        6.55        6.85      2.06 o 
   5 -10   1        1.17        3.62      1.82 o 
   6 -10   1        0.10        1.67      1.66 o 
   7 -10   1      101.67      122.21     10.90 o 
   8 -10   1        2.15        0.59      2.80 o 
   9 -10   1        0.65       -0.63      2.27 o 
  -8  -9   1        0.02        6.40      3.19 o 
  -7  -9   1       33.06       39.72      5.22 o 
  -6  -9   1        1.22        1.16      1.86 o 
  -5  -9   1       77.91       81.22      5.67 o 
  -4  -9   1       16.56       18.44      2.92 o 
  -3  -9   1      147.06      159.99      9.63 o 
  -2  -9   1      209.89      205.22      7.44 o 
  -1  -9   1        0.82       -1.25      2.93 o 
   0  -9   1        0.16       -1.97      1.97 o 
   1  -9   1       50.37       47.25      2.51 o 
   2  -9   1        3.80        2.00      2.29 o 
   3  -9   1      679.74      680.48     12.81 o 
   4  -9   1      197.37      188.34      7.17 o 
   5  -9   1      221.86      226.77      8.02 o 
   6  -9   1       41.17       38.17      4.85 o 
   7  -9   1      273.19      278.49     13.17 o 
   8  -9   1       96.16       93.05      7.89 o 
   9  -9   1        5.61        4.82      3.27 o 
  -8  -8   1        7.21        8.66      3.66 o 
  -7  -8   1       45.31       50.28      6.14 o 
  -6  -8   1       70.53       69.17      6.45 o 
  -5  -8   1      180.05      172.98      7.35 o 
  -4  -8   1        0.01       -1.13      1.82 o 
  -3  -8   1        0.44        1.08      1.50 o 
  -2  -8   1      338.34      316.03      8.61 o 
  -1  -8   1      651.83      643.99     13.31 o 
   0  -8   1       82.35       90.42      3.01 o 
   1  -8   1      376.22      368.20      6.35 o 
   2  -8   1      554.58      551.75     10.43 o 
   3  -8   1        0.99        1.46      1.25 o 
   4  -8   1      161.81      155.58      6.11 o 
   5  -8   1       48.48       47.18      3.70 o 
   6  -8   1      135.64      138.68      6.21 o 
   7  -8   1        5.50        1.11      6.73 o 
   8  -8   1        0.79        0.46      2.66 o 
   9  -8   1       19.80       24.24      6.73 o 
  10  -8   1       13.03       10.51      8.30 o 
  -9  -7   1       63.46       77.66      7.77 o 
  -8  -7   1        1.51        2.42      3.38 o 
  -7  -7   1       12.37        9.69      3.43 o 
  -6  -7   1       65.29       64.04      8.99 o 
  -5  -7   1      182.29      174.37      7.14 o 
  -4  -7   1       22.35       24.06      2.74 o 
  -3  -7   1      247.75      221.60      7.08 o 
  -2  -7   1      224.37      215.16      6.62 o 
  -1  -7   1      326.17      317.39      7.76 o 
   0  -7   1      189.61      174.98      3.85 o 
   1  -7   1      195.84      190.00      5.49 o 
   2  -7   1       17.75       16.91      1.91 o 
   3  -7   1       71.50       69.71      3.74 o 
   4  -7   1        4.23        4.89      1.70 o 
   5  -7   1      509.59      498.63     10.48 o 
   6  -7   1      162.34      157.86      6.14 o 
   7  -7   1       31.73       40.71      4.92 o 
   8  -7   1      251.13      240.89     11.88 o 
   9  -7   1       83.28       83.31     14.13 o 
  10  -7   1        3.74        8.42      2.76 o 
 -10  -6   1        1.04        6.01      6.28 o 
  -9  -6   1        9.30        3.22      3.37 o 
  -8  -6   1      114.45      115.04      8.68 o 
  -7  -6   1        5.72        1.37      2.50 o 
  -6  -6   1       70.28       68.62      9.22 o 
  -5  -6   1      231.36      216.73      7.37 o 
  -4  -6   1       63.21       64.11      3.93 o 
  -3  -6   1       33.15       28.15      1.36 o 
  -2  -6   1      244.50      247.04      7.35 o 
  -1  -6   1      548.40      524.10      9.06 o 
   0  -6   1       16.31       18.40      1.25 o 
   1  -6   1     1006.27      937.06      9.87 o 
   2  -6   1      478.49      494.43      8.56 o 
   3  -6   1      519.43      496.75     12.80 o 
   4  -6   1     1168.84     1168.83     14.44 o 
   5  -6   1        2.30        0.14      1.58 o 
   6  -6   1        0.16       -0.76      0.76 o 
   7  -6   1       11.86       12.35      3.58 o 
   8  -6   1      107.34       97.56      7.65 o 
   9  -6   1       53.69       43.12      5.60 o 
  10  -6   1        8.72        7.41      3.19 o 
 -10  -5   1        6.00        7.94      4.11 o 
  -9  -5   1        1.50        7.11      3.81 o 
  -8  -5   1       57.82       58.80      6.26 o 
  -7  -5   1        3.38       10.24      3.01 o 
  -6  -5   1       55.04       57.29      5.35 o 
  -5  -5   1        8.42        8.03      1.78 o 
  -4  -5   1      228.91      225.11      3.82 o 
  -3  -5   1      573.12      559.84      9.56 o 
  -2  -5   1        2.30        2.63      0.63 o 
  -1  -5   1       10.39        9.97      1.55 o 
   0  -5   1     1239.98     1217.55      7.26 o 
   1  -5   1       44.13       38.67      1.94 o 
   2  -5   1      165.59      170.24      4.67 o 
   3  -5   1       74.91       80.08      3.42 o 
   4  -5   1      147.79      150.94      4.87 o 
   5  -5   1      220.47      222.63      6.02 o 
   6  -5   1      114.56      108.30      6.72 o 
   7  -5   1        4.44        1.16      1.21 o 
   8  -5   1      187.31      185.47     10.12 o 
   9  -5   1        4.13        7.27      2.22 o 
  10  -5   1        0.52       -0.79      3.27 o 
  11  -5   1        1.93       -2.69      2.69 o 
 -10  -4   1        9.45        9.51      6.05 o 
  -9  -4   1       76.33       87.61      7.87 o 
  -8  -4   1      466.68      462.65     15.91 o 
  -7  -4   1      767.81      755.66     24.40 o 
  -6  -4   1       42.85       39.15      2.86 o 
  -5  -4   1      148.55      137.51      4.75 o 
  -4  -4   1      856.41      845.56     13.13 o 
  -3  -4   1        5.79        6.64      1.16 o 
  -2  -4   1        5.85        3.49      1.32 o 
  -1  -4   1      611.60      645.07      5.76 o 
   0  -4   1      187.81      204.36      2.43 o 
   1  -4   1      250.78      263.18      4.32 o 
   2  -4   1      238.66      252.68      7.75 o 
   3  -4   1       19.94       27.73      4.20 o 
   4  -4   1     1290.79     1216.19     14.36 o 
   5  -4   1      266.64      272.00     10.03 o 
   6  -4   1       62.25       55.57      6.85 o 
   7  -4   1      148.78      158.88      8.46 o 
   8  -4   1      125.72      130.78     10.34 o 
   9  -4   1       38.45       32.43      4.53 o 
  10  -4   1       61.78       63.35     21.41 o 
  11  -4   1        3.04        7.43      4.22 o 
 -11  -3   1        0.57        0.54      4.78 o 
 -10  -3   1       35.14       38.13      5.54 o 
  -9  -3   1        3.43        0.50      2.80 o 
  -8  -3   1       53.69       50.52      5.44 o 
  -7  -3   1       97.51       99.83      5.06 o 
  -6  -3   1       49.14       57.22      3.46 o 
  -5  -3   1      207.22      189.65      5.40 o 
  -4  -3   1      873.36      831.46     10.69 o 
  -3  -3   1       35.61       30.02      2.01 o 
  -2  -3   1       81.33       98.52      3.11 o 
  -1  -3   1       51.58       67.63      2.43 o 
   0  -3   1     2590.75     2654.74      8.57 o 
   1  -3   1     1705.28     1867.04     12.33 o 
   2  -3   1     1592.07     1667.74     14.25 o 
   3  -3   1      195.54      193.56      4.94 o 
   4  -3   1      668.33      699.85      7.96 o 
   5  -3   1       60.30       56.54      4.25 o 
   6  -3   1        0.09        0.02      2.64 o 
   7  -3   1       81.09       72.23      8.13 o 
   8  -3   1        5.75        7.20      2.83 o 
   9  -3   1       22.58       32.98      5.16 o 
  10  -3   1       40.43       39.93      5.54 o 
  11  -3   1        0.21        2.54      1.44 o 
 -11  -2   1        0.30       -3.35      3.54 o 
 -10  -2   1        4.49        4.58      3.21 o 
  -9  -2   1       53.63       53.62      4.62 o 
  -8  -2   1      226.85      225.92      8.18 o 
  -7  -2   1        0.84       -2.10      4.13 o 
  -6  -2   1       67.49       65.13      6.94 o 
  -5  -2   1       14.59       14.22      3.34 o 
  -4  -2   1      465.65      414.51     13.34 o 
  -3  -2   1       74.36       67.86      2.61 o 
  -2  -2   1     4505.08     4559.88     18.33 o 
  -1  -2   1      116.45      134.42      4.49 o 
   0  -2   1      354.53      368.14      3.39 o 
   1  -2   1      580.35      634.08      8.17 o 
   2  -2   1      408.06      462.46      5.22 o 
   3  -2   1        8.06       10.68      0.98 o 
   4  -2   1      895.32      918.48     19.27 o 
   5  -2   1        2.52        6.19      2.35 o 
   6  -2   1      461.40      454.70     17.34 o 
   7  -2   1       34.07       22.59      5.55 o 
   8  -2   1      742.13      770.45     25.89 o 
   9  -2   1      292.36      290.48     21.79 o 
  10  -2   1        0.90       -1.80      3.30 o 
  11  -2   1       36.72       37.04      5.43 o 
 -11  -1   1       12.32       13.44      4.50 o 
 -10  -1   1       45.15       45.83      4.60 o 
  -9  -1   1       14.69       19.95      4.40 o 
  -8  -1   1       23.18       25.42      3.57 o 
  -7  -1   1        6.20        6.37      2.13 o 
  -6  -1   1     1259.33     1276.18     18.74 o 
  -5  -1   1       67.61       66.61      6.30 o 
  -4  -1   1       44.28       40.96      4.28 o 
  -3  -1   1       88.67      105.52      5.67 o 
  -2  -1   1      319.11      361.47      9.49 o 
  -1  -1   1     2412.20     2561.01     19.32 o 
   1  -1   1     2223.97     2479.97     15.88 o 
   2  -1   1     1988.81     2022.33     20.12 o 
   3  -1   1      168.02      161.27      7.10 o 
   4  -1   1       11.22       12.93      2.93 o 
   5  -1   1      861.97      835.88     21.23 o 
   6  -1   1      125.69      121.85      9.31 o 
   7  -1   1       27.08       20.25      4.73 o 
   8  -1   1       40.79       43.01      7.39 o 
   9  -1   1        0.75        3.02      2.87 o 
  10  -1   1       35.05       34.62      5.02 o 
  11  -1   1        5.19        2.69      2.85 o 
 -11   0   1       10.03       10.49      4.34 o 
 -10   0   1       20.70       23.22      4.54 o 
  -9   0   1       94.20      101.15      7.28 o 
  -8   0   1        4.14        1.52      2.17 o 
  -7   0   1        0.35       -0.81      1.86 o 
  -6   0   1      784.42      793.52     15.02 o 
  -5   0   1       12.60       10.85      1.22 o 
  -4   0   1      378.87      378.34      6.26 o 
  -3   0   1      212.35      191.97      7.37 o 
  -2   0   1    11043.83    11040.10    168.95 o 
  -1   0   1       31.51       36.54      1.66 o 
   1   0   1     3076.91     3152.34     14.55 o 
   2   0   1     1994.73     2106.57     21.44 o 
   3   0   1      153.89      155.35      7.17 o 
   4   0   1       44.22       40.76      4.50 o 
   5   0   1       73.64       79.35      7.03 o 
   6   0   1      236.44      226.12     12.72 o 
   7   0   1      242.96      235.50     14.24 o 
   8   0   1        5.40        1.30      3.69 o 
   9   0   1       69.45       83.74      8.85 o 
  10   0   1        0.88        1.36      2.47 o 
  11   0   1        6.55       -3.50      6.85 o 
 -11   1   1        0.00       -2.09      3.25 o 
 -10   1   1       81.40       77.66      9.26 o 
  -9   1   1        0.02       -3.18      4.01 o 
  -8   1   1      144.24      150.16      8.23 o 
  -7   1   1      876.83      898.71     17.96 o 
  -6   1   1      232.16      223.59     14.30 o 
  -5   1   1       45.03       39.72      1.77 o 
  -4   1   1        6.17        6.47      1.45 o 
  -3   1   1     1568.68     1527.65     14.46 o 
  -2   1   1      729.46      814.08     12.45 o 
  -1   1   1        0.60        0.71      0.41 o 
   0   1   1     1162.30     1304.08      6.90 o 
   1   1   1      265.38      267.75      3.49 o 
   2   1   1      893.96      900.69     15.29 o 
   3   1   1      900.59      895.71      9.11 o 
   4   1   1        6.27        8.74      2.87 o 
   5   1   1      573.83      563.81     18.41 o 
   6   1   1       20.90       16.25      4.28 o 
   7   1   1       62.95       74.96      8.74 o 
   8   1   1       40.60       44.69      7.39 o 
   9   1   1      153.42      157.41      9.32 o 
  10   1   1        2.55        3.14      2.37 o 
  11   1   1       15.90       17.13      7.01 o 
 -11   2   1      159.14      171.46     15.11 o 
 -10   2   1       89.17       76.02     10.04 o 
  -9   2   1        2.85       -1.32      3.67 o 
  -8   2   1        3.03        3.03      3.62 o 
  -7   2   1      177.82      183.68     11.58 o 
  -6   2   1      135.21      126.97      6.39 o 
  -5   2   1       66.74       82.13      6.55 o 
  -4   2   1      236.14      235.68      9.69 o 
  -3   2   1      672.70      694.36     14.54 o 
  -2   2   1     1621.01     1668.78     12.92 o 
  -1   2   1       63.99       73.89      1.57 o 
   0   2   1      762.13      877.80      4.49 o 
   1   2   1     3322.47     3310.36     25.81 o 
   2   2   1       97.87       95.72      3.60 o 
   3   2   1     1202.64     1199.99     13.05 o 
   4   2   1       82.41       94.32      8.31 o 
   5   2   1      505.41      511.57     17.98 o 
   6   2   1       38.72       35.64      5.85 o 
   7   2   1       11.21        9.76      4.37 o 
   8   2   1       59.08       55.95      5.87 o 
   9   2   1      139.59      151.49      7.65 o 
  10   2   1        5.33        6.37      4.75 o 
  11   2   1        2.74        1.48      4.85 o 
 -11   3   1       12.60       13.60      8.18 o 
 -10   3   1      117.74      114.85     12.15 o 
  -9   3   1       56.28       61.03      8.62 o 
  -8   3   1      122.94      117.67     10.81 o 
  -7   3   1      477.23      462.51     18.79 o 
  -6   3   1      757.00      783.36     22.32 o 
  -5   3   1       65.52       61.15      5.96 o 
  -4   3   1      554.38      600.80     11.16 o 
  -3   3   1     1849.13     1840.53     16.98 o 
  -2   3   1      105.36      124.66      3.89 o 
  -1   3   1     4076.43     4254.53     29.60 o 
   0   3   1       55.82       67.59      2.02 o 
   1   3   1      401.05      465.81      4.52 o 
   2   3   1        1.55        2.02      1.93 o 
   3   3   1        1.36        0.50      0.80 o 
   4   3   1      102.19       91.87      3.80 o 
   5   3   1      237.68      229.06      6.08 o 
   6   3   1        8.16        5.52      2.19 o 
   7   3   1       25.24       25.15      4.26 o 
   8   3   1       90.35       90.10      7.28 o 
   9   3   1       78.14       86.29      7.78 o 
  10   3   1        6.95       10.26      4.07 o 
 -11   4   1        3.52        6.81      3.07 o 
 -10   4   1        4.98       11.29      3.53 o 
  -9   4   1      106.50      114.35     12.02 o 
  -8   4   1        0.31       -1.14      3.43 o 
  -7   4   1       92.53       82.62      5.88 o 
  -6   4   1        2.48        0.66      1.81 o 
  -5   4   1      815.15      802.79     14.88 o 
  -4   4   1      141.40      148.39      5.78 o 
  -3   4   1       77.62       87.42      7.56 o 
  -2   4   1      515.10      563.40     12.18 o 
  -1   4   1      660.95      767.71      9.74 o 
   0   4   1     1271.24     1446.44     12.88 o 
   1   4   1      729.13      731.60     19.89 o 
   2   4   1      377.16      390.81      6.62 o 
   3   4   1     1228.52     1165.97     13.07 o 
   4   4   1       24.54       24.12      2.32 o 
   5   4   1      322.12      323.98      7.98 o 
   6   4   1      266.43      246.70     10.03 o 
   7   4   1       57.99       57.84      5.56 o 
   8   4   1       26.08       31.02      4.85 o 
   9   4   1       25.79       25.59      4.79 o 
  10   4   1        1.77        1.59      5.50 o 
 -11   5   1        5.01        3.82      2.81 o 
 -10   5   1        0.35        7.60      8.41 o 
  -9   5   1       45.08       46.52      5.75 o 
  -8   5   1       46.30       38.65      4.58 o 
  -7   5   1      107.89      107.65      9.55 o 
  -6   5   1        9.54        8.19      2.20 o 
  -5   5   1      259.94      258.56      8.80 o 
  -4   5   1      137.91      137.18      5.88 o 
  -3   5   1      609.71      617.88     11.15 o 
  -2   5   1      619.96      614.28     10.22 o 
  -1   5   1     1870.73     1880.17     17.70 o 
   0   5   1       42.21       33.79      1.90 o 
   1   5   1      112.60       97.23      4.43 o 
   2   5   1     1206.84     1160.57     17.37 o 
   3   5   1      125.25      120.85      4.75 o 
   4   5   1        0.56        1.13      1.17 o 
   5   5   1      244.82      236.08      7.30 o 
   6   5   1       90.73       87.02      4.81 o 
   7   5   1       55.56       58.33      5.95 o 
   8   5   1        2.51        3.00      3.78 o 
   9   5   1       33.62       43.05      9.13 o 
 -11   6   1        3.64        2.23      7.84 o 
 -10   6   1        3.03       -2.91      2.91 o 
  -9   6   1      174.68      156.80      9.97 o 
  -8   6   1        2.66        0.72      2.79 o 
  -7   6   1      154.89      149.25     10.61 o 
  -6   6   1      269.01      272.66      7.60 o 
  -5   6   1     1444.03     1464.79     42.65 o 
  -4   6   1      121.03      122.21      5.88 o 
  -3   6   1        9.57        9.08      1.95 o 
  -2   6   1      271.75      272.71      8.13 o 
  -1   6   1       11.79       12.07      1.21 o 
   0   6   1       48.97       46.08      2.47 o 
   1   6   1        5.21        5.62      1.50 o 
   2   6   1      457.39      426.28      8.83 o 
   3   6   1      510.13      493.24     12.78 o 
   4   6   1       18.40       19.84      2.50 o 
   5   6   1      136.63      128.14      5.79 o 
   6   6   1      274.85      277.98      8.83 o 
   7   6   1       82.40       79.36      6.88 o 
   8   6   1       11.56       18.06      5.13 o 
   9   6   1       28.28       26.87      6.92 o 
 -11   7   1        5.88       -5.23      5.23 o 
 -10   7   1       30.21       21.21      7.23 o 
  -9   7   1       32.22       34.68      4.95 o 
  -8   7   1       21.17       17.34      3.87 o 
  -7   7   1        5.51        4.05      2.54 o 
  -6   7   1       73.20       74.08      4.38 o 
  -5   7   1     1092.97     1076.23     19.19 o 
  -4   7   1       21.80       18.53      2.71 o 
  -3   7   1      267.61      265.60      8.41 o 
  -2   7   1      120.13      109.68      5.22 o 
  -1   7   1     1288.81     1209.02     17.05 o 
   0   7   1       33.51       30.11      2.35 o 
   1   7   1        0.52        3.16      1.49 o 
   2   7   1     1058.41     1007.92     14.67 o 
   3   7   1      348.48      334.40      8.83 o 
   4   7   1      108.55      103.18      5.33 o 
   5   7   1       22.76       24.52      3.30 o 
   6   7   1      123.19      125.13     10.09 o 
   7   7   1        0.42        2.41      2.29 o 
   8   7   1       43.25       51.65     10.19 o 
 -10   8   1        1.16       -1.20      4.05 o 
  -9   8   1       42.68       42.58      5.56 o 
  -8   8   1        0.75        5.74      1.96 o 
  -7   8   1       29.70       30.20      3.99 o 
  -6   8   1      140.45      149.64      6.43 o 
  -5   8   1       31.64       28.42      2.99 o 
  -4   8   1        7.36        7.69      5.86 o 
  -3   8   1        5.62        8.47      2.02 o 
  -2   8   1      734.30      737.43     14.03 o 
  -1   8   1       16.56       23.08      1.97 o 
   0   8   1       66.69       66.89      3.10 o 
   1   8   1       67.15       56.19      3.90 o 
   2   8   1        1.74        4.84      1.55 o 
   3   8   1       51.31       53.32      3.99 o 
   4   8   1       14.85       20.56      2.72 o 
   5   8   1      241.57      246.08     10.42 o 
   6   8   1      110.13      116.12      8.17 o 
   7   8   1       31.08       41.62      8.15 o 
   8   8   1        1.96       -0.87      3.87 o 
 -10   9   1       47.94       46.31      8.44 o 
  -9   9   1       33.19       39.81      6.09 o 
  -8   9   1       89.94       85.33      7.25 o 
  -7   9   1       16.06       12.13      3.37 o 
  -6   9   1      297.94      286.93      9.32 o 
  -5   9   1        5.67        1.96      1.82 o 
  -4   9   1       27.62       29.16      3.01 o 
  -3   9   1        5.35        7.94      1.70 o 
  -2   9   1       79.26       71.54      4.12 o 
  -1   9   1      106.20      114.28      5.47 o 
   0   9   1       52.25       43.52      3.60 o 
   1   9   1       57.28       55.04      4.20 o 
   2   9   1      296.06      296.58     10.84 o 
   3   9   1       29.09       33.22      3.54 o 
   4   9   1      100.18      100.82      5.85 o 
   5   9   1        3.15        4.36      3.02 o 
   6   9   1       73.10       94.34     11.42 o 
   7   9   1        2.12        5.07      2.75 o 
  -9  10   1        2.06       -3.22      3.22 o 
  -8  10   1       56.20       56.90      6.51 o 
  -7  10   1       52.83       57.22      5.76 o 
  -6  10   1       25.89       28.68      3.40 o 
  -5  10   1       69.85       70.09      4.92 o 
  -4  10   1      269.46      268.88      8.89 o 
  -3  10   1       12.44       12.14      3.41 o 
  -2  10   1      284.40      280.17      7.42 o 
  -1  10   1       78.34       74.05      6.42 o 
   0  10   1      813.85      870.25     21.11 o 
   1  10   1        0.68        1.02      2.04 o 
   2  10   1      146.73      167.33      7.52 o 
   3  10   1       92.04      105.23      6.11 o 
   4  10   1       35.47       33.98      5.11 o 
   5  10   1       11.90        9.48      4.74 o 
   6  10   1       10.91       11.67      5.19 o 
  -8  11   1       86.09       83.54      7.41 o 
  -7  11   1        3.98        8.77      3.51 o 
  -6  11   1      111.67      120.42      6.68 o 
  -5  11   1       49.29       47.15      4.37 o 
  -4  11   1      214.08      225.41     10.82 o 
  -3  11   1       37.11       43.44      3.87 o 
  -2  11   1        8.29        3.99      2.64 o 
  -1  11   1       40.79       44.36      5.27 o 
   0  11   1       87.83       92.15      5.84 o 
   1  11   1      101.48      111.34      6.43 o 
   2  11   1       86.72       89.21      5.97 o 
   3  11   1        8.94       12.23      3.47 o 
   4  11   1      183.85      191.03     13.80 o 
   5  11   1        3.61        3.98      3.46 o 
  -7  12   1        0.01       -4.71      4.71 o 
  -6  12   1       97.88      101.20      6.82 o 
  -5  12   1        1.17       -1.23      2.43 o 
  -4  12   1       23.79       18.51      4.38 o 
  -3  12   1       18.48       17.92      3.76 o 
  -2  12   1      105.96      125.02     13.18 o 
  -1  12   1        6.69       11.38      5.10 o 
   0  12   1       54.69       41.99      8.79 o 
   1  12   1        0.72        2.34      4.83 o 
   2  12   1       80.48       90.20     12.29 o 
   3  12   1      222.99      222.60     19.09 o 
   4  12   1      122.16      129.89     14.06 o 
  -5  13   1       19.33       25.10      6.46 o 
  -4  13   1       85.25       86.61      7.49 o 
  -3  13   1        6.44        1.96      3.91 o 
  -2  13   1       18.01       14.11      6.67 o 
  -1  13   1       83.53       71.11     11.67 o 
   0  13   1       29.54       33.93      9.72 o 
   1  13   1       16.26        4.78      5.76 o 
   2  13   1        4.14       17.39      6.62 o 
   1 -14   2        8.38       15.93      5.49 o 
   2 -14   2       12.93        5.08      8.06 o 
   3 -14   2      131.21      138.08     10.66 o 
  -3 -13   2      107.51      112.07      9.35 o 
  -2 -13   2       10.18       16.33      3.76 o 
  -1 -13   2      212.60      219.61     20.01 o 
   0 -13   2       73.80      102.65     13.13 o 
   1 -13   2      124.65      124.34     14.11 o 
   2 -13   2       35.47       35.34      5.38 o 
   3 -13   2        2.98        3.70      2.17 o 
   4 -13   2       67.42       73.39      7.13 o 
   5 -13   2       36.36       32.61      4.66 o 
   6 -13   2       25.93       24.71      6.94 o 
  -5 -12   2       71.12       62.42      9.22 o 
  -4 -12   2        0.02       -3.87      3.87 o 
  -3 -12   2       23.66       18.42      4.58 o 
  -2 -12   2       12.32       16.23      6.16 o 
  -1 -12   2        0.95       -1.63      1.70 o 
   0 -12   2       49.07       45.77      5.86 o 
   1 -12   2        4.77       10.26      7.10 o 
   2 -12   2        3.57        2.21      2.51 o 
   3 -12   2      161.63      165.60     10.19 o 
   4 -12   2       28.37       30.48      4.79 o 
   5 -12   2      108.19      104.33      8.38 o 
   6 -12   2        8.11        6.16      4.34 o 
   7 -12   2       12.19       22.44      6.04 o 
  -6 -11   2        0.82       21.37      6.48 o 
  -5 -11   2       17.82       38.19      7.51 o 
  -4 -11   2      136.57      136.89      9.61 o 
  -3 -11   2       50.71       48.52     11.84 o 
  -2 -11   2        0.53        2.38      2.67 o 
  -1 -11   2       69.00       66.34      6.53 o 
   0 -11   2      103.60      113.75      8.41 o 
   1 -11   2      385.76      388.25     11.92 o 
   2 -11   2        0.05       -2.71      2.71 o 
   3 -11   2       13.40       18.19      3.75 o 
   4 -11   2      115.23      111.32      6.18 o 
   5 -11   2       24.91       24.38      3.21 o 
   6 -11   2        1.88       -1.57      2.51 o 
   7 -11   2        0.17       -4.80      6.07 o 
   8 -11   2       13.35        9.22      2.71 o 
  -7 -10   2       59.18       57.91      9.42 o 
  -6 -10   2       12.47       21.93      6.32 o 
  -5 -10   2        1.66        9.35      4.44 o 
  -4 -10   2      386.37      396.65     14.99 o 
  -3 -10   2      347.98      335.66     13.49 o 
  -2 -10   2       32.07       39.40      5.00 o 
  -1 -10   2        1.70        1.96      2.11 o 
   0 -10   2      244.68      243.97     11.10 o 
   1 -10   2        6.03        5.98      2.49 o 
   2 -10   2       11.77       11.31      3.47 o 
   3 -10   2       11.47       12.13      2.28 o 
   4 -10   2       11.31       10.89      2.48 o 
   5 -10   2        6.97        7.70      2.14 o 
   6 -10   2      137.49      163.22      9.59 o 
   7 -10   2        2.64       -0.78      7.23 o 
   8 -10   2       31.59       32.13      5.33 o 
  -8  -9   2       43.90       40.44      8.72 o 
  -7  -9   2       55.65       66.02      6.72 o 
  -6  -9   2        3.55        6.02      2.48 o 
  -5  -9   2        1.95        1.74      1.96 o 
  -4  -9   2      293.88      309.42      9.69 o 
  -3  -9   2      134.63      137.79      6.27 o 
  -2  -9   2        1.37        0.92      0.86 o 
  -1  -9   2        5.18        3.13      1.19 o 
   0  -9   2      206.88      218.74      6.24 o 
   1  -9   2      156.70      158.15      4.37 o 
   2  -9   2        0.33       -2.07      2.12 o 
   3  -9   2        0.11       -1.83      1.83 o 
   4  -9   2      461.38      451.15     11.00 o 
   5  -9   2       46.83       47.06      3.87 o 
   6  -9   2       77.00       84.92      7.13 o 
   7  -9   2        4.89        1.15      1.63 o 
   8  -9   2        3.75        7.55      3.13 o 
   9  -9   2       10.70       22.12      4.74 o 
  -9  -8   2        4.26        5.63      3.81 o 
  -8  -8   2       96.92       93.26      8.10 o 
  -7  -8   2      134.21      150.87      9.57 o 
  -6  -8   2        0.20       -0.61      1.89 o 
  -5  -8   2        5.44        2.68      2.12 o 
  -4  -8   2      389.32      366.39      9.99 o 
  -3  -8   2      310.03      308.90      8.67 o 
  -2  -8   2      182.46      190.07      6.50 o 
  -1  -8   2       28.90       24.80      2.67 o 
   0  -8   2     2116.10     2116.41     13.71 o 
   1  -8   2        5.72        4.25      1.47 o 
   2  -8   2       60.82       61.24      3.68 o 
   3  -8   2        2.35        1.41      1.17 o 
   4  -8   2        1.80        2.76      2.06 o 
   5  -8   2        2.55        1.42      1.36 o 
   6  -8   2       52.45       52.24      5.32 o 
   7  -8   2        9.30        5.67      3.07 o 
   8  -8   2       52.56       42.73      5.72 o 
   9  -8   2        2.70        7.14      2.95 o 
  -9  -7   2        8.50       13.14      4.39 o 
  -8  -7   2      120.98      122.39      8.92 o 
  -7  -7   2       36.47       38.95      5.22 o 
  -6  -7   2      131.45      135.66      8.14 o 
  -5  -7   2       56.03       49.99      3.99 o 
  -4  -7   2      575.45      543.12     11.42 o 
  -3  -7   2      167.90      156.15      5.83 o 
  -2  -7   2      234.27      224.38      6.53 o 
  -1  -7   2      749.33      726.69     11.21 o 
   0  -7   2        0.06        0.44      0.61 o 
   1  -7   2        4.14        3.31      0.84 o 
   2  -7   2        9.86        9.09      1.63 o 
   3  -7   2      282.04      278.88      7.80 o 
   4  -7   2      344.38      343.80      8.55 o 
   5  -7   2       40.96       40.68      3.24 o 
   6  -7   2      392.54      383.42     13.32 o 
   7  -7   2        0.45       -2.22      2.22 o 
   8  -7   2       14.42       17.32      5.72 o 
   9  -7   2       34.81       39.57      5.37 o 
  10  -7   2       31.68       27.47      5.90 o 
 -10  -6   2        9.34       11.57      4.33 o 
  -9  -6   2        2.25       -2.95      2.95 o 
  -8  -6   2       15.89       15.07      4.48 o 
  -7  -6   2        8.15        7.40      2.86 o 
  -6  -6   2       59.03       65.04      6.97 o 
  -5  -6   2      301.34      303.51     10.64 o 
  -4  -6   2       92.07       95.97      4.66 o 
  -3  -6   2      240.88      235.01      4.66 o 
  -2  -6   2      232.99      226.19      6.77 o 
  -1  -6   2       96.47       86.61      2.37 o 
   0  -6   2     1021.59     1023.81      8.39 o 
   1  -6   2     1865.01     1889.40     15.26 o 
   2  -6   2     2247.14     2263.13     18.57 o 
   3  -6   2      301.92      304.37      9.13 o 
   4  -6   2      107.62       97.26      9.01 o 
   5  -6   2      302.94      300.66      7.65 o 
   6  -6   2       95.66      104.77      7.00 o 
   7  -6   2      159.03      148.60      8.92 o 
   8  -6   2       19.85       18.99      4.15 o 
   9  -6   2        3.99        5.70      3.96 o 
  10  -6   2        9.64        4.89      2.67 o 
 -10  -5   2       15.40       10.51      6.46 o 
  -9  -5   2       23.74       17.37      4.07 o 
  -8  -5   2      131.82      131.80      8.95 o 
  -7  -5   2      129.98      127.75      8.04 o 
  -6  -5   2       84.39       96.68      6.49 o 
  -5  -5   2       32.10       28.12      3.46 o 
  -4  -5   2      141.92      138.61      5.14 o 
  -3  -5   2      101.45       94.63      3.97 o 
  -2  -5   2     1243.42     1210.29     13.60 o 
  -1  -5   2        9.89       12.57      1.05 o 
   0  -5   2       10.77       12.19      0.90 o 
   1  -5   2      431.99      439.32      9.81 o 
   2  -5   2        8.79        8.82      1.69 o 
   3  -5   2      254.72      271.58     10.86 o 
   4  -5   2      215.07      212.15     10.73 o 
   5  -5   2        1.12        2.61      1.10 o 
   6  -5   2      107.06       95.73      9.12 o 
   7  -5   2       39.75       37.12      4.58 o 
   8  -5   2        1.26       -1.95      2.44 o 
   9  -5   2       89.64       91.46      7.82 o 
  10  -5   2       87.30      102.27     25.04 o 
 -10  -4   2      141.21      166.64     10.99 o 
  -9  -4   2        1.31        2.28      3.11 o 
  -8  -4   2        0.82        2.42      2.38 o 
  -7  -4   2      136.52      139.24      8.07 o 
  -6  -4   2      146.55      149.75      8.71 o 
  -5  -4   2       59.96       48.05      2.78 o 
  -4  -4   2       67.59       51.17      3.74 o 
  -3  -4   2     1330.04     1358.97     13.50 o 
  -2  -4   2      778.94      775.39     14.10 o 
  -1  -4   2       59.67       80.15      2.20 o 
   0  -4   2      213.86      209.20      3.39 o 
   1  -4   2      738.25      802.26      7.99 o 
   2  -4   2      760.38      696.51      8.96 o 
   3  -4   2      184.05      191.36      5.77 o 
   4  -4   2       13.92       13.16      1.65 o 
   5  -4   2      260.25      251.86     13.04 o 
   6  -4   2      281.05      257.25     14.52 o 
   7  -4   2       62.73       63.01      8.10 o 
   8  -4   2       59.82       64.83      6.04 o 
   9  -4   2       27.71       24.22      4.48 o 
  10  -4   2        3.02        1.91      4.03 o 
 -11  -3   2        6.40        7.10      3.54 o 
 -10  -3   2        1.39        1.45      7.19 o 
  -9  -3   2       25.81       19.09      4.82 o 
  -8  -3   2      125.16      138.20      8.63 o 
  -7  -3   2       48.46       55.53      3.70 o 
  -6  -3   2      362.20      340.31      7.91 o 
  -5  -3   2        7.42        6.23      1.27 o 
  -4  -3   2        0.27        2.38      0.87 o 
  -3  -3   2     2785.41     2837.93     12.42 o 
  -2  -3   2     2216.17     2166.70     14.00 o 
  -1  -3   2      310.10      337.09      3.41 o 
   0  -3   2       38.01       35.02      1.25 o 
   1  -3   2      769.22      762.89     10.42 o 
   2  -3   2      843.63      919.00     10.65 o 
   3  -3   2     1487.99     1611.18     13.06 o 
   4  -3   2       68.20       68.83      4.16 o 
   5  -3   2       66.77       68.76      4.85 o 
   6  -3   2        0.51        3.37      2.15 o 
   7  -3   2      305.52      310.89     11.73 o 
   8  -3   2       97.73      100.12      7.59 o 
   9  -3   2       18.03       16.24      6.15 o 
  10  -3   2       10.95       10.67      7.54 o 
  11  -3   2        3.30       19.07      5.66 o 
 -11  -2   2        9.04       -0.73      4.02 o 
 -10  -2   2       25.99       29.80      5.18 o 
  -9  -2   2       19.94       13.13      3.49 o 
  -8  -2   2       38.98       36.32      3.52 o 
  -7  -2   2      601.88      606.87     14.99 o 
  -6  -2   2      417.67      411.84     21.92 o 
  -5  -2   2       12.99       11.80      1.94 o 
  -4  -2   2      147.93      152.74      4.20 o 
  -3  -2   2     1130.55     1084.94      9.25 o 
  -2  -2   2      212.09      248.80      3.43 o 
  -1  -2   2       78.13       85.01      1.38 o 
   0  -2   2     2723.88     2769.99     22.92 o 
   1  -2   2      196.16      210.75      2.35 o 
   2  -2   2     2358.62     2513.51     18.46 o 
   3  -2   2      161.86      170.08      7.37 o 
   4  -2   2       33.05       27.03      3.84 o 
   5  -2   2      889.36      870.85     21.84 o 
   6  -2   2      286.46      295.14     14.33 o 
   7  -2   2      388.25      378.42     18.00 o 
   8  -2   2        8.54        7.08      4.94 o 
   9  -2   2       38.52       42.02      5.85 o 
  10  -2   2       19.38       17.74      2.95 o 
  11  -2   2       62.50       68.18      9.85 o 
 -11  -1   2       54.65       59.96     10.69 o 
 -10  -1   2        2.98        7.14      2.58 o 
  -9  -1   2       41.70       38.53      4.79 o 
  -8  -1   2      220.96      234.07      9.69 o 
  -7  -1   2       21.69       27.16      3.49 o 
  -6  -1   2       30.89       28.78      3.79 o 
  -5  -1   2      209.97      209.30      6.76 o 
  -4  -1   2       76.04       69.83      3.41 o 
  -3  -1   2      427.92      428.62      7.02 o 
  -2  -1   2       32.62       24.61      1.02 o 
  -1  -1   2      866.60      952.35      4.83 o 
   0  -1   2      273.83      288.28      3.51 o 
   1  -1   2    18743.25    17509.30     36.36 o 
   2  -1   2      337.01      349.04      5.32 o 
   3  -1   2      661.78      612.22     14.29 o 
   4  -1   2       55.84       83.78      6.30 o 
   5  -1   2       19.54       21.60      4.12 o 
   6  -1   2        0.32        4.17      3.12 o 
   7  -1   2       29.46       27.17      5.71 o 
   8  -1   2       10.87       11.92      4.53 o 
   9  -1   2       24.35       26.65      6.80 o 
  10  -1   2        9.75        5.23      4.19 o 
  11  -1   2       12.70       14.72      4.85 o 
 -11   0   2        4.62       12.38      3.67 o 
 -10   0   2        0.90       -1.30      1.30 o 
  -9   0   2       86.78       81.78      6.74 o 
  -8   0   2       56.89       61.50      5.43 o 
  -7   0   2        3.04        3.70      2.22 o 
  -6   0   2        0.92       -1.33      1.72 o 
  -5   0   2      588.65      576.56     11.29 o 
  -4   0   2     1137.96     1208.57     14.41 o 
  -3   0   2     2056.24     2145.14     22.75 o 
  -2   0   2     6637.48     6870.54     33.59 o 
  -1   0   2     3745.22     3944.77     21.98 o 
   0   0   2     1768.46     1896.95      7.38 o 
   1   0   2       30.89       32.98      1.90 o 
   2   0   2        1.19        4.88      2.00 o 
   3   0   2       29.63       32.33      3.73 o 
   4   0   2      604.66      622.96     17.23 o 
   5   0   2      342.29      340.67     14.45 o 
   6   0   2        2.44        2.18      2.55 o 
   7   0   2      381.51      384.61     18.71 o 
   8   0   2       63.68       67.81      8.62 o 
   9   0   2       46.28       49.45      8.85 o 
  10   0   2        4.86        3.81      2.97 o 
 -11   1   2       12.87       16.95      5.00 o 
 -10   1   2       10.71        9.31      4.46 o 
  -9   1   2      179.23      192.19     13.47 o 
  -8   1   2       11.47        8.56      3.03 o 
  -7   1   2       37.64       37.55      4.07 o 
  -6   1   2      113.41      103.54      5.71 o 
  -5   1   2     1305.68     1304.03     17.43 o 
  -4   1   2      214.49      224.46      8.99 o 
  -3   1   2      901.74      916.12     15.82 o 
  -2   1   2     1532.23     1707.06     18.64 o 
  -1   1   2      151.78      181.34      5.41 o 
   0   1   2      199.42      222.30      4.06 o 
   1   1   2      158.47      149.81      4.42 o 
   2   1   2     1186.63     1234.71     19.76 o 
   3   1   2     2573.76     2430.89     31.22 o 
   4   1   2      403.40      424.41      6.63 o 
   5   1   2       23.97       33.98      5.14 o 
   6   1   2       98.06       92.25      8.79 o 
   7   1   2      298.09      289.98     16.66 o 
   8   1   2       21.44       20.00      6.49 o 
   9   1   2       32.43       25.85      6.85 o 
  10   1   2       66.35       62.99      6.58 o 
 -11   2   2        2.17        9.90      4.60 o 
 -10   2   2       69.37       65.26      8.78 o 
  -9   2   2       31.70       24.60      6.37 o 
  -8   2   2        2.76        3.00      3.32 o 
  -7   2   2      136.53      135.49     10.22 o 
  -6   2   2      193.64      185.03     10.70 o 
  -5   2   2       78.06       72.64      6.12 o 
  -4   2   2       11.30       13.33      2.75 o 
  -3   2   2      456.19      520.81     12.83 o 
  -2   2   2      227.99      215.05      4.41 o 
  -1   2   2     4208.93     4324.93     57.45 o 
   0   2   2       89.20      105.70      1.55 o 
   1   2   2       90.37       87.03      1.97 o 
   2   2   2      667.58      613.89      9.72 o 
   3   2   2      251.15      250.92     10.83 o 
   4   2   2       17.85       17.61      2.83 o 
   5   2   2      124.77      131.33      7.76 o 
   6   2   2      112.02      105.91      9.85 o 
   7   2   2       70.85       64.99      8.24 o 
   8   2   2       11.59       10.02      3.33 o 
   9   2   2       27.55       36.09      4.16 o 
  10   2   2       19.85       14.94      4.88 o 
 -11   3   2       63.48       68.20      7.30 o 
 -10   3   2        0.65       -1.34      1.61 o 
  -9   3   2      251.13      274.84     16.81 o 
  -8   3   2        1.14       -4.78      4.78 o 
  -7   3   2        2.40        4.10      3.57 o 
  -6   3   2      396.23      390.32     15.88 o 
  -5   3   2      667.96      632.03     18.29 o 
  -4   3   2      313.95      320.54      9.40 o 
  -3   3   2      560.77      600.02     19.56 o 
  -2   3   2     1066.50     1045.89     10.72 o 
  -1   3   2      213.88      256.58      9.15 o 
   0   3   2      188.41      193.42      3.02 o 
   1   3   2       55.47       55.74      1.62 o 
   2   3   2       59.69       53.64      3.02 o 
   3   3   2      117.53      113.94      4.91 o 
   4   3   2       23.95       22.08      2.00 o 
   5   3   2      144.12      134.87      4.75 o 
   6   3   2      201.24      203.34      9.10 o 
   7   3   2      105.26      105.31     12.76 o 
   8   3   2       40.00       44.95      5.32 o 
   9   3   2       39.33       43.76      6.48 o 
  10   3   2       49.23       60.71     11.81 o 
 -11   4   2        5.90        7.44      6.52 o 
 -10   4   2       30.06       31.78      4.87 o 
  -9   4   2       45.05       44.09      9.13 o 
  -8   4   2       33.06       23.76      5.03 o 
  -7   4   2      283.57      275.45     10.41 o 
  -6   4   2      127.68      111.34      6.36 o 
  -5   4   2      265.35      263.62      8.41 o 
  -4   4   2      126.67      132.48      5.41 o 
  -3   4   2      274.22      309.96      7.25 o 
  -2   4   2      210.30      208.04      8.04 o 
  -1   4   2     1822.35     1940.91     29.85 o 
   0   4   2        0.18        1.34      0.55 o 
   1   4   2       50.47       36.04      2.48 o 
   2   4   2     1044.89     1018.63     14.64 o 
   3   4   2      571.06      560.66     11.38 o 
   4   4   2      673.47      650.34     10.61 o 
   5   4   2      129.92      124.57      5.05 o 
   6   4   2       27.15       26.15      3.93 o 
   7   4   2       36.37       41.95      5.03 o 
   8   4   2       55.87       61.23      8.31 o 
   9   4   2       30.88       50.31      8.63 o 
 -11   5   2       10.70       11.69      4.01 o 
 -10   5   2        2.73        6.69      2.89 o 
  -9   5   2       10.42       10.35      6.80 o 
  -8   5   2        3.85        1.80      4.98 o 
  -7   5   2      259.19      245.48     11.92 o 
  -6   5   2       93.97       91.15      7.88 o 
  -5   5   2      222.66      219.61      7.96 o 
  -4   5   2       96.07       95.50      4.84 o 
  -3   5   2      317.02      313.06      7.83 o 
  -2   5   2      907.78      921.76     15.76 o 
  -1   5   2        9.23        6.90      0.97 o 
   0   5   2     1018.17      967.29     10.34 o 
   1   5   2      346.55      309.69      7.78 o 
   2   5   2      169.15      162.85      6.17 o 
   3   5   2     1342.58     1305.25     15.26 o 
   4   5   2        0.07        2.05      1.36 o 
   5   5   2       21.81       16.48      2.56 o 
   6   5   2      294.36      296.13     11.54 o 
   7   5   2        0.19        1.09      2.09 o 
   8   5   2       30.53       38.54      5.45 o 
   9   5   2       13.97       15.43      6.44 o 
 -11   6   2       72.27       69.68      7.23 o 
 -10   6   2       26.32       31.10      4.93 o 
  -9   6   2       36.13       36.45      5.07 o 
  -8   6   2      183.55      172.88      9.41 o 
  -7   6   2      497.66      511.19     21.01 o 
  -6   6   2       71.89       72.49      9.62 o 
  -5   6   2      495.64      507.28     12.45 o 
  -4   6   2     1099.84     1061.62     21.41 o 
  -3   6   2       26.16       22.01      2.47 o 
  -2   6   2        0.18        0.03      0.90 o 
  -1   6   2        0.00        0.55      0.47 o 
   0   6   2      115.32      124.21      4.11 o 
   1   6   2      181.50      168.65     10.08 o 
   2   6   2      738.82      716.90     13.60 o 
   3   6   2      142.53      134.71      5.38 o 
   4   6   2      200.53      191.87      6.71 o 
   5   6   2        2.34        1.52      1.80 o 
   6   6   2        2.45        0.25      2.33 o 
   7   6   2        3.47        0.40      3.00 o 
   8   6   2       37.71       41.80      8.76 o 
 -11   7   2        5.00       -4.01      4.01 o 
 -10   7   2        0.28        4.13      3.26 o 
  -9   7   2        7.85        6.15      3.52 o 
  -8   7   2       37.84       37.62      4.91 o 
  -7   7   2      195.16      191.93      9.36 o 
  -6   7   2        0.02        1.57      1.84 o 
  -5   7   2       17.11       18.27      2.87 o 
  -4   7   2      496.07      492.33     11.96 o 
  -3   7   2      486.09      479.72     16.41 o 
  -2   7   2       99.77       92.61      4.78 o 
  -1   7   2      133.87      119.44      3.16 o 
   0   7   2     1372.09     1346.19     14.38 o 
   1   7   2       46.06       51.22      4.00 o 
   2   7   2        4.42        6.33      1.80 o 
   3   7   2      147.25      144.15      8.50 o 
   4   7   2       94.02       84.31      4.90 o 
   5   7   2        0.63        1.27      1.46 o 
   6   7   2      114.34      134.30      8.48 o 
   7   7   2       24.55       31.77      8.10 o 
   8   7   2       74.00       81.17     11.70 o 
 -10   8   2       12.24       20.45      4.53 o 
  -9   8   2        4.13        5.24      2.06 o 
  -8   8   2      112.75      128.76     12.01 o 
  -7   8   2       16.58       16.87      3.04 o 
  -6   8   2       54.43       50.68      5.37 o 
  -5   8   2       22.09       20.27      3.00 o 
  -4   8   2     1013.16     1000.44     17.99 o 
  -3   8   2       88.21       83.12      9.59 o 
  -2   8   2      158.81      157.95      6.63 o 
  -1   8   2      130.07      143.49      6.34 o 
   0   8   2      118.54      103.65      4.38 o 
   1   8   2        2.03        0.36      1.17 o 
   2   8   2       15.71       11.82      2.18 o 
   3   8   2       16.06       17.74      2.55 o 
   4   8   2      492.30      474.84     15.32 o 
   5   8   2        0.00        0.63      4.92 o 
   6   8   2        0.64        2.12      4.66 o 
   7   8   2       12.69       21.76      6.03 o 
 -10   9   2        0.03        0.20      1.87 o 
  -9   9   2       27.24       33.60      5.33 o 
  -8   9   2       70.36       67.94      6.65 o 
  -7   9   2       13.17        5.65      2.69 o 
  -6   9   2      122.46      143.33      6.60 o 
  -5   9   2       52.23       54.49      4.91 o 
  -4   9   2       10.37        9.63      2.43 o 
  -3   9   2        0.32        1.30      1.56 o 
  -2   9   2      264.04      247.22      8.69 o 
  -1   9   2       12.50       19.29      2.86 o 
   0   9   2      581.18      555.05     12.59 o 
   1   9   2        3.52        4.41      1.61 o 
   2   9   2       22.71       17.82      2.66 o 
   3   9   2      158.28      156.72      6.95 o 
   4   9   2       14.96       17.96      5.99 o 
   5   9   2       14.23       13.82      3.89 o 
   6   9   2       48.85       37.46      7.83 o 
   7   9   2       13.28       14.58      4.98 o 
  -9  10   2        0.51        4.75      6.21 o 
  -8  10   2       62.26       69.01      6.61 o 
  -7  10   2        0.76        1.67      2.71 o 
  -6  10   2      112.11      116.32      6.25 o 
  -5  10   2       14.13       10.58      3.38 o 
  -4  10   2      307.80      326.77      9.80 o 
  -3  10   2      110.38      107.07      5.60 o 
  -2  10   2      132.56      136.01      5.39 o 
  -1  10   2      273.86      251.79     14.62 o 
   0  10   2       12.53       12.24      3.49 o 
   1  10   2      284.28      289.77      9.66 o 
   2  10   2       74.50       79.56      8.76 o 
   3  10   2        5.66        6.45      3.53 o 
   4  10   2        5.15        8.13      3.15 o 
   5  10   2       13.57       12.71      4.57 o 
   6  10   2       10.51        3.16      4.19 o 
  -8  11   2       95.62      108.16     12.68 o 
  -7  11   2       78.58       78.74      7.15 o 
  -6  11   2        5.41        7.35      1.98 o 
  -5  11   2      161.00      147.61      7.32 o 
  -4  11   2       11.52       18.67      3.64 o 
  -3  11   2      157.49      153.66      7.30 o 
  -2  11   2       33.87       38.72      4.88 o 
  -1  11   2        0.01       -0.46      3.08 o 
   0  11   2      184.17      199.01     12.72 o 
   1  11   2       27.63       24.93      4.67 o 
   2  11   2       44.32       36.92      5.29 o 
   3  11   2       74.69       71.84      7.38 o 
   4  11   2        7.17        5.52      3.44 o 
   5  11   2       20.18       18.04      6.21 o 
  -7  12   2        9.46        9.65      5.51 o 
  -6  12   2       20.99       17.02      5.60 o 
  -5  12   2        0.01       -0.70      1.59 o 
  -4  12   2       33.82       28.75      4.90 o 
  -3  12   2       98.33       97.62      7.93 o 
  -2  12   2      152.07      144.65      9.48 o 
  -1  12   2       23.69       19.82      4.18 o 
   0  12   2        0.02        0.17      5.21 o 
   1  12   2      308.32      322.16     14.70 o 
   2  12   2        0.02        4.36      2.68 o 
   3  12   2       11.26       26.65      8.44 o 
   4  12   2       12.90        7.49      5.67 o 
  -6  13   2      104.70       97.10     11.45 o 
  -5  13   2        6.88       14.47      6.15 o 
  -4  13   2      123.36      137.83     14.90 o 
  -3  13   2      332.22      333.96     23.00 o 
  -2  13   2        0.42       11.79      5.32 o 
  -1  13   2       13.93       20.98      8.12 o 
   0  13   2       52.02       59.14     10.54 o 
   1  13   2        0.08       -4.17      4.17 o 
  -1 -14   3       51.29       46.67      9.46 o 
   1 -14   3      128.37      125.47     15.25 o 
   2 -14   3        0.01        6.76      4.53 o 
   3 -14   3        5.68        3.64      8.22 o 
  -3 -13   3       65.04       59.05      9.97 o 
  -2 -13   3        7.52        8.94      3.37 o 
  -1 -13   3       11.01        5.76      4.06 o 
   0 -13   3       74.71       80.01      8.08 o 
   1 -13   3        1.74        2.84      5.89 o 
   2 -13   3       37.86       35.68      5.66 o 
   3 -13   3        0.95        4.80      2.78 o 
   4 -13   3       17.85       17.39      3.80 o 
   5 -13   3       12.22        3.39      5.05 o 
  -5 -12   3        0.01        2.11      3.84 o 
  -4 -12   3        4.14       -4.73      4.73 o 
  -3 -12   3       15.34       17.40      6.90 o 
  -2 -12   3       17.09       15.99      4.07 o 
  -1 -12   3        5.24        2.61      2.05 o 
   0 -12   3      113.69      111.99      8.85 o 
   1 -12   3       64.40       57.44      6.71 o 
   2 -12   3        0.45        0.42      2.93 o 
   3 -12   3       20.57       25.06      5.09 o 
   4 -12   3      203.58      203.69     11.53 o 
   5 -12   3      105.47      117.77      8.61 o 
   6 -12   3       55.17       42.71      7.53 o 
   7 -12   3        1.05       -2.07      2.07 o 
  -6 -11   3       42.55       52.95      9.97 o 
  -5 -11   3       36.64       43.58      8.67 o 
  -4 -11   3       68.05       75.32     10.26 o 
  -3 -11   3        4.05        1.09      2.95 o 
  -2 -11   3       82.18       80.54      7.49 o 
  -1 -11   3       53.01       51.81      5.93 o 
   0 -11   3       59.91       60.11      6.20 o 
   1 -11   3      132.58      136.69      7.36 o 
   2 -11   3      352.44      363.46     14.29 o 
   3 -11   3       17.47       12.35      5.54 o 
   4 -11   3       67.97       61.53      7.09 o 
   5 -11   3        9.38       10.08      2.28 o 
   6 -11   3       12.77       12.28      9.42 o 
   7 -11   3       14.51       12.04      3.30 o 
   8 -11   3       42.25       41.33      8.19 o 
  -7 -10   3        8.03       13.09      6.23 o 
  -6 -10   3      256.75      286.11     19.11 o 
  -5 -10   3        2.78       11.10      4.35 o 
  -4 -10   3       22.30       29.24      6.83 o 
  -3 -10   3        4.58        3.03      2.60 o 
  -2 -10   3      483.16      494.76     16.15 o 
  -1 -10   3       44.78       51.44      5.49 o 
   0 -10   3       22.98       20.11      2.94 o 
   1 -10   3       45.39       43.98      4.13 o 
   2 -10   3      189.02      174.02      9.13 o 
   3 -10   3        6.37        8.93      1.86 o 
   4 -10   3      208.11      201.32      7.89 o 
   5 -10   3       71.76       69.20      5.02 o 
   6 -10   3      186.81      188.16     10.49 o 
   7 -10   3        0.41        4.38      3.14 o 
   8 -10   3       43.47       41.71      5.54 o 
  -8  -9   3       16.35       12.86      6.35 o 
  -7  -9   3       10.92       17.27      6.07 o 
  -6  -9   3      125.88      135.42     13.40 o 
  -5  -9   3       24.48       23.29      4.67 o 
  -4  -9   3       48.78       66.92      4.55 o 
  -3  -9   3       33.46       38.56      3.84 o 
  -2  -9   3      181.05      180.57      9.63 o 
  -1  -9   3       24.55       23.24      3.79 o 
   0  -9   3       87.13       83.62      5.17 o 
   1  -9   3      118.28      115.59      4.51 o 
   2  -9   3      896.54      869.46     14.15 o 
   3  -9   3        3.73        1.43      1.78 o 
   4  -9   3       19.26       18.61      2.85 o 
   5  -9   3      324.38      326.27      9.78 o 
   6  -9   3       56.70       66.00      6.60 o 
   7  -9   3       10.77       12.41      3.46 o 
   8  -9   3        0.66        0.03      3.49 o 
   9  -9   3        5.85       10.13      2.70 o 
  -9  -8   3       26.82       32.34      9.46 o 
  -8  -8   3        2.17        1.04      4.01 o 
  -7  -8   3        9.99       12.64      3.77 o 
  -6  -8   3      177.52      172.96     13.25 o 
  -5  -8   3       11.09        8.98      2.69 o 
  -4  -8   3       25.56       22.62      2.58 o 
  -3  -8   3       24.23       25.76      3.29 o 
  -2  -8   3      346.62      357.90      8.89 o 
  -1  -8   3        0.32        0.64      2.20 o 
   0  -8   3      517.27      531.79      6.74 o 
   1  -8   3       73.70       73.64      2.79 o 
   2  -8   3        0.40       -0.85      1.16 o 
   3  -8   3       43.44       37.89      3.17 o 
   4  -8   3        0.32        0.23      1.17 o 
   5  -8   3       18.59       17.34      2.45 o 
   6  -8   3      217.92      212.39     16.92 o 
   7  -8   3       18.63       16.72      3.88 o 
   8  -8   3        0.19        1.00      4.92 o 
   9  -8   3      156.98      184.60     11.39 o 
  -9  -7   3       12.26       17.00      8.01 o 
  -8  -7   3        0.05       -1.03      2.04 o 
  -7  -7   3      141.22      148.13      9.17 o 
  -6  -7   3       61.89       46.55      5.66 o 
  -5  -7   3       59.23       67.09      5.40 o 
  -4  -7   3      388.31      362.50      9.19 o 
  -3  -7   3      176.07      176.35      6.08 o 
  -2  -7   3        1.53        2.90      0.82 o 
  -1  -7   3      535.61      542.51      6.54 o 
   0  -7   3       62.16       58.55      1.94 o 
   1  -7   3      254.94      247.42      4.63 o 
   2  -7   3      151.50      147.22      5.26 o 
   3  -7   3       13.32       14.29      2.72 o 
   4  -7   3       83.99       81.20      5.19 o 
   5  -7   3      253.36      247.51     10.24 o 
   6  -7   3       17.46       14.63      3.50 o 
   7  -7   3      172.15      183.41     12.80 o 
   8  -7   3       21.74       22.65      5.53 o 
   9  -7   3       15.45       25.86      5.87 o 
 -10  -6   3        0.65        5.42      3.23 o 
  -9  -6   3        4.59        4.24      2.95 o 
  -8  -6   3       40.49       48.23      5.78 o 
  -7  -6   3       38.27       36.70      5.69 o 
  -6  -6   3      168.40      171.94      8.52 o 
  -5  -6   3        0.79       -0.97      2.44 o 
  -4  -6   3      168.86      162.37      7.07 o 
  -3  -6   3      125.88      126.50      3.76 o 
  -2  -6   3      796.54      786.16      8.45 o 
  -1  -6   3     1025.17     1019.62      8.54 o 
   0  -6   3      241.14      234.86      3.55 o 
   1  -6   3     1182.18     1122.77     14.02 o 
   2  -6   3       73.62       81.68      4.86 o 
   3  -6   3      675.70      655.63     13.29 o 
   4  -6   3       56.68       61.73      4.27 o 
   5  -6   3      127.47      108.57      9.60 o 
   6  -6   3       16.33       16.61      4.55 o 
   7  -6   3        0.84       -1.94      2.68 o 
   8  -6   3       14.18       18.70      4.07 o 
   9  -6   3       96.01       86.26     10.55 o 
  10  -6   3        0.51       -0.44      6.02 o 
 -10  -5   3       38.55       39.82      6.39 o 
  -9  -5   3       61.61       66.90      9.56 o 
  -8  -5   3      142.06      141.20      9.14 o 
  -7  -5   3      199.92      202.74      9.80 o 
  -6  -5   3      333.05      303.18     10.97 o 
  -5  -5   3      486.60      454.58     12.41 o 
  -4  -5   3       24.72       31.82      4.02 o 
  -3  -5   3      181.02      164.78      5.10 o 
  -2  -5   3        6.81        7.09      1.02 o 
  -1  -5   3      306.60      312.13      3.77 o 
   0  -5   3       45.49       47.03      1.66 o 
   1  -5   3       81.78       75.49      2.15 o 
   2  -5   3        4.05        4.60      1.22 o 
   3  -5   3       32.08       31.93      2.84 o 
   4  -5   3      205.47      212.44     11.77 o 
   5  -5   3      495.29      462.73     18.70 o 
   6  -5   3      200.87      191.47     13.27 o 
   7  -5   3      154.46      145.70     12.27 o 
   8  -5   3        1.43       -1.27      3.73 o 
   9  -5   3        3.61        6.16      3.12 o 
  10  -5   3        0.40        0.58      2.09 o 
 -10  -4   3       12.18       16.74      4.05 o 
  -9  -4   3      490.42      496.79     17.36 o 
  -8  -4   3        3.35        9.96      3.26 o 
  -7  -4   3       94.89       90.00      6.73 o 
  -6  -4   3        0.21       -0.97      0.97 o 
  -5  -4   3      173.02      199.48      6.23 o 
  -4  -4   3      505.11      460.17      6.29 o 
  -3  -4   3      145.23      124.12      4.90 o 
  -2  -4   3      136.69      150.67      4.67 o 
  -1  -4   3      574.92      573.08      5.58 o 
   0  -4   3      754.56      694.20     10.29 o 
   1  -4   3      636.14      693.13      8.45 o 
   2  -4   3      766.49      799.87     10.10 o 
   3  -4   3      960.03      939.89     15.55 o 
   4  -4   3        0.32        2.12      4.05 o 
   5  -4   3        0.32        0.66      2.50 o 
   6  -4   3       16.13       11.76      2.79 o 
   7  -4   3        7.02        3.96      3.71 o 
   8  -4   3       24.50       32.75      6.71 o 
   9  -4   3       50.73       52.37      6.07 o 
  10  -4   3        3.82        7.15      5.13 o 
 -11  -3   3        5.98       -6.08      6.08 o 
 -10  -3   3       22.55       23.37      4.89 o 
  -9  -3   3       11.64        7.48      2.79 o 
  -8  -3   3      101.95       95.65      7.32 o 
  -7  -3   3      173.28      169.67      7.29 o 
  -6  -3   3       42.38       37.64      2.76 o 
  -5  -3   3      973.59      932.50     11.24 o 
  -4  -3   3      116.53      117.48      3.50 o 
  -3  -3   3       65.14       59.75      2.06 o 
  -2  -3   3      106.57      108.32      2.28 o 
  -1  -3   3     4537.85     4603.47     10.08 o 
   0  -3   3      725.79      821.28      9.37 o 
   1  -3   3     1528.41     1712.71     15.72 o 
   2  -3   3     1030.63     1055.03     10.33 o 
   3  -3   3        4.84        6.87      1.32 o 
   4  -3   3       16.85       17.85      2.44 o 
   5  -3   3      169.74      187.94      7.73 o 
   6  -3   3       87.67       93.25     10.38 o 
   7  -3   3       50.76       53.73      5.48 o 
   8  -3   3        4.82       -0.11      3.61 o 
   9  -3   3       19.22       18.33      6.82 o 
  10  -3   3       50.64       62.87     13.26 o 
 -11  -2   3       14.14       15.88      6.33 o 
 -10  -2   3        0.09       -2.44      2.44 o 
  -9  -2   3      236.27      240.60      8.83 o 
  -8  -2   3        0.79        1.16      1.57 o 
  -7  -2   3        0.18        0.53      1.39 o 
  -6  -2   3       15.54       11.48      1.79 o 
  -5  -2   3     1273.68     1238.19     13.38 o 
  -4  -2   3        7.55        5.73      1.08 o 
  -3  -2   3      313.04      304.01      4.96 o 
  -2  -2   3      518.62      558.49      5.82 o 
  -1  -2   3       37.40       34.57      1.02 o 
   0  -2   3       50.94       55.60      2.07 o 
   1  -2   3      669.57      726.46      5.33 o 
   2  -2   3      499.11      515.63      7.18 o 
   3  -2   3     1329.60     1326.10     11.96 o 
   4  -2   3      245.15      241.50     10.58 o 
   5  -2   3      437.22      464.01     16.47 o 
   6  -2   3      894.88      915.94     25.64 o 
   7  -2   3      266.98      277.10     15.75 o 
   8  -2   3        0.60        0.64      4.41 o 
   9  -2   3       10.75        9.54      2.97 o 
  10  -2   3        0.08        2.27      2.55 o 
 -11  -1   3        9.89       10.78      6.08 o 
 -10  -1   3        8.07       10.54      2.97 o 
  -9  -1   3        5.51        7.82      2.15 o 
  -8  -1   3       19.68       22.43      3.56 o 
  -7  -1   3       10.83        6.06      2.44 o 
  -6  -1   3        9.64       10.16      1.96 o 
  -5  -1   3      960.42      931.09     13.91 o 
  -4  -1   3       76.40       94.98      3.97 o 
  -3  -1   3        1.11        2.40      0.87 o 
  -2  -1   3      242.41      294.93      5.33 o 
  -1  -1   3     3032.14     3002.33     28.38 o 
   0  -1   3      813.29      865.26      5.29 o 
   1  -1   3     5413.14     5397.27     32.31 o 
   2  -1   3      863.49      829.02     11.29 o 
   3  -1   3      879.12      900.72     16.43 o 
   4  -1   3      422.37      417.38     14.22 o 
   5  -1   3        9.91        4.94      3.44 o 
   6  -1   3       10.11        6.57      3.39 o 
   7  -1   3       67.65       70.65      8.71 o 
   8  -1   3       98.15       93.75     10.69 o 
   9  -1   3       50.15       60.16      9.42 o 
  10  -1   3       39.05       43.03      6.14 o 
 -11   0   3        0.33       -1.82      1.82 o 
 -10   0   3       12.14        8.87      3.82 o 
  -9   0   3      237.72      238.14     14.41 o 
  -8   0   3       97.37       95.80      8.78 o 
  -7   0   3        0.37       -0.33      2.81 o 
  -6   0   3      640.65      619.61     13.08 o 
  -5   0   3      315.28      324.41      8.53 o 
  -4   0   3     1653.88     1717.66     23.48 o 
  -3   0   3     1214.36     1342.30     18.29 o 
  -2   0   3     5147.22     5295.06     32.74 o 
  -1   0   3      227.35      254.66      3.00 o 
   0   0   3      148.74      140.84      1.72 o 
   1   0   3       33.68       30.63      2.06 o 
   2   0   3      440.55      487.40      9.01 o 
   3   0   3      111.38      106.21      4.86 o 
   4   0   3        8.07        2.25      2.25 o 
   5   0   3      455.11      460.18     17.38 o 
   6   0   3      169.24      151.19     11.10 o 
   7   0   3       22.40       16.79      5.35 o 
   8   0   3       78.24       94.51     10.86 o 
   9   0   3       21.86       11.69      5.26 o 
  10   0   3        2.74        0.08      4.68 o 
 -11   1   3       25.31       34.52      6.74 o 
 -10   1   3      156.75      166.02     13.09 o 
  -9   1   3        1.03        2.85      3.50 o 
  -8   1   3       86.33       93.66      8.53 o 
  -7   1   3       25.14       19.21      4.83 o 
  -6   1   3      187.70      188.37     10.26 o 
  -5   1   3      373.11      378.79     13.09 o 
  -4   1   3      953.39     1150.11     20.39 o 
  -3   1   3      489.09      500.37     12.13 o 
  -2   1   3     1759.37     1920.02     21.46 o 
  -1   1   3     1050.98     1112.63     15.50 o 
   0   1   3     1410.47     1421.77     16.14 o 
   1   1   3       96.23       76.06      3.35 o 
   2   1   3     1545.06     1656.93     17.03 o 
   3   1   3       37.65       41.55      3.19 o 
   4   1   3     1021.81      994.01     23.69 o 
   5   1   3      181.92      171.42     11.06 o 
   6   1   3        3.25        2.57      3.23 o 
   7   1   3        5.12        3.39      3.35 o 
   8   1   3       85.74       75.03     10.19 o 
   9   1   3        9.66        5.46      5.99 o 
  10   1   3       42.24       53.44      5.08 o 
 -12   2   3      139.60      167.76     15.18 o 
 -11   2   3        8.57       13.29      4.67 o 
 -10   2   3        1.31       -4.46      4.46 o 
  -9   2   3       14.55       23.41      5.46 o 
  -8   2   3       84.20       82.70      8.71 o 
  -7   2   3      582.48      571.05     20.07 o 
  -6   2   3      178.24      163.00     10.08 o 
  -5   2   3      171.25      171.39      9.31 o 
  -4   2   3      589.59      593.21     15.52 o 
  -3   2   3        5.72        2.05      1.48 o 
  -2   2   3      398.75      446.53      8.85 o 
  -1   2   3      122.57      139.45      2.50 o 
   0   2   3     3814.41     3770.18     22.69 o 
   1   2   3      369.12      388.74      4.79 o 
   2   2   3      106.62      108.58      3.23 o 
   3   2   3       51.75       46.67      5.35 o 
   4   2   3        0.66       -0.84      2.18 o 
   5   2   3      209.91      195.34      5.86 o 
   6   2   3       31.62       37.07      6.55 o 
   7   2   3       16.14       14.34      5.05 o 
   8   2   3       96.15      100.50      9.59 o 
   9   2   3       16.57       10.41      3.92 o 
  10   2   3        3.91        5.17      3.53 o 
 -11   3   3       89.36       86.18     10.69 o 
 -10   3   3        4.25        1.94      3.00 o 
  -9   3   3       12.45       15.56      5.23 o 
  -8   3   3      614.44      605.98     23.07 o 
  -7   3   3       19.92       13.02      4.12 o 
  -6   3   3       25.03       21.19      4.71 o 
  -5   3   3        7.63       10.29      3.43 o 
  -4   3   3     1045.91     1004.74     16.03 o 
  -3   3   3        4.86        2.42      0.98 o 
  -2   3   3      963.62     1052.30     10.17 o 
  -1   3   3     1474.09     1650.29     20.63 o 
   0   3   3      269.01      266.78      3.06 o 
   1   3   3     1054.87     1128.26     12.79 o 
   2   3   3        2.41        4.06      0.84 o 
   3   3   3        2.50        1.57      1.23 o 
   4   3   3      546.27      519.56     13.07 o 
   5   3   3        9.97       10.83      1.78 o 
   6   3   3       38.55       38.85      4.29 o 
   7   3   3       32.65       23.49      3.94 o 
   8   3   3       44.91       48.45      5.66 o 
   9   3   3        0.12       -4.91      4.91 o 
 -11   4   3       14.12       11.30      3.17 o 
 -10   4   3        0.59        3.31      1.85 o 
  -9   4   3       24.00       23.13      4.31 o 
  -8   4   3        6.85        3.57      2.30 o 
  -7   4   3        4.24        5.57      2.60 o 
  -6   4   3      339.40      330.65     10.20 o 
  -5   4   3      353.01      357.98      9.46 o 
  -4   4   3      445.65      476.57      9.78 o 
  -3   4   3     1421.72     1503.78     15.34 o 
  -2   4   3      127.01      141.70      4.34 o 
  -1   4   3      260.01      267.82      5.87 o 
   0   4   3     2934.60     2942.05     16.57 o 
   1   4   3      718.53      706.82      8.22 o 
   2   4   3     1220.19     1140.28     16.18 o 
   3   4   3     1719.83     1653.04     40.07 o 
   4   4   3      547.99      527.98      9.73 o 
   5   4   3       36.31       32.41      2.87 o 
   6   4   3        4.88        5.09      2.39 o 
   7   4   3      106.84      110.32      7.61 o 
   8   4   3       45.80       54.43      8.88 o 
   9   4   3        0.51        1.94      3.92 o 
 -11   5   3        1.66       -1.31      4.34 o 
 -10   5   3       14.06       14.34      4.61 o 
  -9   5   3       25.14       28.75      4.15 o 
  -8   5   3      191.94      176.18      9.04 o 
  -7   5   3       13.05        8.66      2.57 o 
  -6   5   3        0.63        0.76      2.56 o 
  -5   5   3      130.41      130.99      7.58 o 
  -4   5   3     1032.02      993.84     14.82 o 
  -3   5   3       52.52       57.08      3.32 o 
  -2   5   3      380.85      371.68      7.88 o 
  -1   5   3      135.93      119.89      4.50 o 
   0   5   3        0.37        0.67      0.34 o 
   1   5   3        3.46        3.21      1.20 o 
   2   5   3      151.69      141.98      5.68 o 
   3   5   3       27.32       27.83      3.00 o 
   4   5   3      634.09      595.11     14.41 o 
   5   5   3       31.97       36.89      3.17 o 
   6   5   3      229.78      240.45     10.32 o 
   7   5   3      150.60      154.14     13.99 o 
   8   5   3       33.40       17.77      6.98 o 
   9   5   3       17.98       25.76      7.17 o 
 -11   6   3        5.80        6.82      2.79 o 
 -10   6   3       55.17       50.67      6.48 o 
  -9   6   3       10.68        7.99      3.44 o 
  -8   6   3       75.67       71.89      6.05 o 
  -7   6   3       90.33       92.00      6.52 o 
  -6   6   3      133.68      129.81      6.85 o 
  -5   6   3       32.92       29.60      3.20 o 
  -4   6   3      466.67      472.37     11.84 o 
  -3   6   3      157.25      152.22      5.85 o 
  -2   6   3        5.21        3.23      1.39 o 
  -1   6   3        0.64        1.96      1.62 o 
   0   6   3      551.63      524.23      8.62 o 
   1   6   3        6.10        7.01      1.63 o 
   2   6   3      542.07      516.73     11.49 o 
   3   6   3      129.84      125.06      8.80 o 
   4   6   3      132.78      124.99      5.54 o 
   5   6   3      239.54      237.49      7.91 o 
   6   6   3       31.08       39.43      7.83 o 
   7   6   3        1.10        6.46      5.16 o 
   8   6   3        2.60        5.35      3.19 o 
 -11   7   3       19.76       17.79      4.94 o 
 -10   7   3        2.67        6.95      5.74 o 
  -9   7   3       29.52       25.44      4.61 o 
  -8   7   3      121.82      128.21     12.14 o 
  -7   7   3      150.65      154.46      8.31 o 
  -6   7   3       73.25       77.32      5.64 o 
  -5   7   3      196.51      199.03      8.03 o 
  -4   7   3       49.22       42.67      3.68 o 
  -3   7   3      187.20      196.59      7.11 o 
  -2   7   3      274.19      287.44      8.29 o 
  -1   7   3      344.98      317.58      5.77 o 
   0   7   3        9.36       10.88      1.60 o 
   1   7   3      218.90      220.81     11.55 o 
   2   7   3       74.57       73.76      4.83 o 
   3   7   3       68.44       68.62      4.26 o 
   4   7   3       21.27       20.58      2.76 o 
   5   7   3       66.04       66.17      9.82 o 
   6   7   3      192.85      188.94     15.66 o 
   7   7   3       10.77       12.72      5.74 o 
   8   7   3        0.07       -3.00      3.46 o 
 -10   8   3       89.02       88.88      8.03 o 
  -9   8   3       44.58       41.91      8.08 o 
  -8   8   3       21.41       19.88      3.44 o 
  -7   8   3      111.20      111.41      7.33 o 
  -6   8   3      222.96      238.08      9.88 o 
  -5   8   3       27.05       31.24      4.31 o 
  -4   8   3        8.92       10.32      3.98 o 
  -3   8   3       56.10       65.46      4.55 o 
  -2   8   3        8.14        7.10      1.83 o 
  -1   8   3      395.54      339.02     10.22 o 
   0   8   3        3.55        2.25      1.44 o 
   1   8   3       11.15       11.82      2.28 o 
   2   8   3      296.48      306.36      9.16 o 
   3   8   3        1.27        1.62      1.48 o 
   4   8   3        0.53        3.24      2.51 o 
   5   8   3      291.29      280.77     12.32 o 
   6   8   3        9.42       12.86      6.33 o 
   7   8   3        3.60        0.66      4.46 o 
  -9   9   3        0.39        0.51      2.44 o 
  -8   9   3       12.18       10.18      3.49 o 
  -7   9   3      120.04      121.71      6.32 o 
  -6   9   3      131.59      128.86      7.56 o 
  -5   9   3       45.16       47.28      4.65 o 
  -4   9   3        3.95        6.39      2.43 o 
  -3   9   3      189.91      209.88      8.32 o 
  -2   9   3      188.63      189.61      8.30 o 
  -1   9   3       25.04       25.17      3.21 o 
   0   9   3        3.21        5.83      3.60 o 
   1   9   3      893.16      880.94     21.16 o 
   2   9   3        0.02        0.93      2.42 o 
   3   9   3        6.34       11.94      3.48 o 
   4   9   3       18.81       17.85      3.95 o 
   5   9   3        5.72        7.15      3.26 o 
   6   9   3       10.02        9.46      4.48 o 
  -9  10   3        0.33       -2.23      2.23 o 
  -8  10   3        5.47       -3.98      4.32 o 
  -7  10   3       91.64       87.80      5.68 o 
  -6  10   3      100.32      102.59      5.97 o 
  -5  10   3       59.63       62.99      5.48 o 
  -4  10   3        4.93        2.99      2.29 o 
  -3  10   3      527.15      523.97     14.02 o 
  -2  10   3       10.47       13.23      2.39 o 
  -1  10   3      211.11      199.27     14.29 o 
   0  10   3      104.71      118.80      8.75 o 
   1  10   3        3.18        4.88      2.87 o 
   2  10   3       14.71       17.74      3.79 o 
   3  10   3        0.08        0.71      2.48 o 
   4  10   3        6.31        1.83      3.00 o 
   5  10   3      126.88      159.45     15.40 o 
  -8  11   3        8.41       12.95      6.39 o 
  -7  11   3       67.53       52.16      8.65 o 
  -6  11   3        0.03       -2.35      2.35 o 
  -5  11   3      163.27      165.12      9.91 o 
  -4  11   3       21.54       28.41      3.29 o 
  -3  11   3       67.19       72.52      6.80 o 
  -2  11   3      111.35      103.69      8.10 o 
  -1  11   3        0.68       -0.04      3.54 o 
   0  11   3       11.00       15.09      4.25 o 
   1  11   3      132.66      134.98     15.70 o 
   2  11   3        3.99        5.30      3.38 o 
   3  11   3      165.31      168.80     10.99 o 
   4  11   3      142.96      154.96     10.41 o 
   5  11   3       61.77       76.87     10.86 o 
  -7  12   3       34.40       31.63      7.21 o 
  -6  12   3        0.90       -2.59      5.68 o 
  -5  12   3        8.81        9.90      4.17 o 
  -4  12   3        1.24       -1.68      2.38 o 
  -3  12   3        0.72        1.51      3.02 o 
  -2  12   3       42.80       53.40      6.23 o 
  -1  12   3      241.58      266.47     13.37 o 
   0  12   3       15.76       12.04      3.81 o 
   1  12   3        1.12       -3.62      4.66 o 
   2  12   3       90.18       94.68      8.55 o 
   3  12   3       22.14       26.31      5.45 o 
  -6  13   3       52.59       46.90      9.15 o 
  -5  13   3       68.53       75.09     10.72 o 
  -4  13   3       12.41       12.29      6.30 o 
  -3  13   3        0.42       -0.84      3.66 o 
  -2  13   3      242.29      264.56     20.98 o 
  -1  13   3        7.37       16.25      6.83 o 
   0  13   3        0.24        7.89      5.66 o 
   1  13   3       24.22       24.07      7.42 o 
   2 -14   4      101.23      111.75     13.34 o 
  -3 -13   4       31.69       45.72      8.65 o 
  -2 -13   4      122.20      126.80     13.49 o 
  -1 -13   4        0.75       -1.90      2.62 o 
   0 -13   4        0.28       -2.37      4.98 o 
   1 -13   4       68.57       53.80     10.03 o 
   2 -13   4        2.52        1.07      5.22 o 
   3 -13   4        1.20        1.66      4.35 o 
   4 -13   4        0.02        8.28      4.58 o 
   5 -13   4        0.40        5.42      3.32 o 
  -5 -12   4        2.96       -4.01      4.01 o 
  -4 -12   4       17.07       23.30      6.60 o 
  -3 -12   4       31.38       25.14      7.01 o 
  -2 -12   4      118.04      114.22      9.12 o 
  -1 -12   4        6.35        4.19      3.42 o 
   0 -12   4        0.07        2.25      2.04 o 
   1 -12   4       61.97       57.90      6.63 o 
   2 -12   4      338.69      356.03     15.27 o 
   3 -12   4       49.46       48.82      5.82 o 
   4 -12   4       26.23       24.05      7.35 o 
   5 -12   4       16.55       16.36      5.37 o 
   6 -12   4       42.03       36.57      7.55 o 
  -6 -11   4        4.58       12.10      5.46 o 
  -5 -11   4       13.64       22.76      6.99 o 
  -4 -11   4      111.13      124.75     12.63 o 
  -3 -11   4      129.35      116.64     12.22 o 
  -2 -11   4      181.32      165.77     10.29 o 
  -1 -11   4       41.11       39.07      5.55 o 
   0 -11   4      165.58      162.44      9.75 o 
   1 -11   4       25.16       26.11      3.72 o 
   2 -11   4       13.31        8.23      2.95 o 
   3 -11   4      112.31      118.54     15.45 o 
   4 -11   4        4.12       -3.62      3.78 o 
   5 -11   4        1.19        0.96      2.29 o 
   6 -11   4        9.29        9.61      3.34 o 
   7 -11   4        2.23       -2.44      3.38 o 
  -7 -10   4       86.41       91.50     11.63 o 
  -6 -10   4      113.62      129.53     13.08 o 
  -5 -10   4       35.33       29.20      6.37 o 
  -4 -10   4       31.60       36.46      8.15 o 
  -3 -10   4      154.95      154.78      9.55 o 
  -2 -10   4        7.43        5.67      3.10 o 
  -1 -10   4       28.07       32.96      5.08 o 
   0 -10   4      194.81      181.02      7.91 o 
   1 -10   4       44.85       45.22      4.17 o 
   2 -10   4       84.98       78.04      6.75 o 
   3 -10   4       31.77       31.11      3.25 o 
   4 -10   4       34.72       34.05      3.52 o 
   5 -10   4       47.31       51.36      5.50 o 
   6 -10   4        5.04        1.40      4.66 o 
   7 -10   4       85.86       93.50      8.18 o 
   8 -10   4       13.40       15.75      4.63 o 
  -8  -9   4        0.08        4.67      5.00 o 
  -7  -9   4       30.24       27.05      7.74 o 
  -6  -9   4       73.16       87.29     11.38 o 
  -5  -9   4        0.77        3.50      3.69 o 
  -4  -9   4      230.31      216.32     14.90 o 
  -3  -9   4      109.52      108.19      7.54 o 
  -2  -9   4      250.61      239.22     13.88 o 
  -1  -9   4      689.05      685.16     17.77 o 
   0  -9   4      255.12      245.29      8.62 o 
   1  -9   4      473.80      464.39      8.92 o 
   2  -9   4       26.58       24.47      2.76 o 
   3  -9   4      529.71      559.41     12.16 o 
   4  -9   4       29.98       23.67      3.87 o 
   5  -9   4        6.92       10.27      2.67 o 
   6  -9   4       19.15        8.14      2.96 o 
   7  -9   4       45.33       44.11      6.08 o 
   8  -9   4       10.11        8.00      3.99 o 
  -9  -8   4       12.75       12.27      6.53 o 
  -8  -8   4       18.25       11.33      5.98 o 
  -7  -8   4       44.96       46.11      5.25 o 
  -6  -8   4       28.63       30.62      4.64 o 
  -5  -8   4      327.22      323.56     11.41 o 
  -4  -8   4       94.61       98.61      5.87 o 
  -3  -8   4      151.41      138.81      5.45 o 
  -2  -8   4       86.71       87.46      3.94 o 
  -1  -8   4      170.14      176.53      5.06 o 
   0  -8   4      606.65      603.28      9.68 o 
   1  -8   4       47.54       45.61      2.81 o 
   2  -8   4       26.89       26.67      3.51 o 
   3  -8   4       66.80       71.54      5.10 o 
   4  -8   4      118.21      112.02      6.83 o 
   5  -8   4       64.79       61.26      5.75 o 
   6  -8   4        6.32        5.75      2.82 o 
   7  -8   4      351.47      382.22     15.38 o 
   8  -8   4       25.46       31.29      5.03 o 
   9  -8   4        0.23        0.94      1.53 o 
  -9  -7   4       43.23       42.02      5.84 o 
  -8  -7   4       43.29       49.01      7.45 o 
  -7  -7   4      232.14      252.96     20.99 o 
  -6  -7   4        0.04        0.32      6.90 o 
  -5  -7   4      202.08      196.26      8.67 o 
  -4  -7   4      126.11      122.73      6.25 o 
  -3  -7   4      152.25      150.83      4.63 o 
  -2  -7   4       36.86       36.37      2.08 o 
  -1  -7   4        5.82        7.21      0.63 o 
   0  -7   4       25.95       25.72      1.28 o 
   1  -7   4        6.80        8.30      0.90 o 
   2  -7   4      114.82      111.63      5.00 o 
   3  -7   4     1178.97     1183.97     19.68 o 
   4  -7   4        8.90       11.20      3.89 o 
   5  -7   4      134.13      124.84     10.97 o 
   6  -7   4       48.75       47.65      7.96 o 
   7  -7   4       60.59       55.14      6.52 o 
   8  -7   4        1.25       -0.20      3.17 o 
   9  -7   4        8.50        8.80      2.60 o 
 -10  -6   4        9.33        6.24      2.80 o 
  -9  -6   4        1.86       -1.18      3.02 o 
  -8  -6   4        3.05        3.57      3.61 o 
  -7  -6   4       22.68       18.42      3.33 o 
  -6  -6   4      121.54      126.66      7.37 o 
  -5  -6   4      229.73      247.22     12.46 o 
  -4  -6   4       15.39       15.58      1.88 o 
  -3  -6   4      267.12      254.46      5.94 o 
  -2  -6   4       28.00       29.08      1.81 o 
  -1  -6   4     2261.63     2229.84     12.76 o 
   0  -6   4      538.68      550.65      8.39 o 
   1  -6   4       79.88       78.33      1.85 o 
   2  -6   4      274.27      261.88      7.06 o 
   3  -6   4        4.16        2.12      2.71 o 
   4  -6   4        1.65       -0.82      2.68 o 
   5  -6   4        0.26       -0.48      2.78 o 
   6  -6   4       30.71       30.20      6.17 o 
   7  -6   4       98.51       89.34     10.49 o 
   8  -6   4        0.85        0.57      1.55 o 
   9  -6   4        3.33        0.47      4.65 o 
 -10  -5   4       17.20       16.20      4.50 o 
  -9  -5   4       61.32       65.80      7.34 o 
  -8  -5   4       16.30       15.43      3.86 o 
  -7  -5   4      185.58      189.00      9.41 o 
  -6  -5   4        0.21        0.00      3.29 o 
  -5  -5   4       66.90       73.95      4.97 o 
  -4  -5   4      460.38      413.53     10.34 o 
  -3  -5   4      279.54      255.15      5.75 o 
  -2  -5   4      454.23      458.56      6.73 o 
  -1  -5   4      677.09      650.71     11.64 o 
   0  -5   4        8.48        6.71      1.13 o 
   1  -5   4       34.16       36.26      2.33 o 
   2  -5   4       13.36       13.94      4.42 o 
   3  -5   4      438.32      391.54     11.02 o 
   4  -5   4       67.02       72.68      7.47 o 
   5  -5   4      157.12      163.04     11.74 o 
   6  -5   4       35.57       37.23      6.58 o 
   7  -5   4       71.55       63.12      8.76 o 
   8  -5   4      212.21      217.18     16.61 o 
   9  -5   4      105.69      110.89      8.93 o 
  10  -5   4       11.65       16.45      3.72 o 
 -10  -4   4       11.66       10.41      3.77 o 
  -9  -4   4       30.76       35.23      7.02 o 
  -8  -4   4       39.24       43.18      5.26 o 
  -7  -4   4      107.54      109.37      7.01 o 
  -6  -4   4      211.98      219.26      5.85 o 
  -5  -4   4      104.04      100.89      3.48 o 
  -4  -4   4        5.49        4.28      0.85 o 
  -3  -4   4      780.96      738.90     11.56 o 
  -2  -4   4      650.89      690.19      5.69 o 
  -1  -4   4     1244.14     1289.29     12.65 o 
   0  -4   4      120.91      116.72      3.89 o 
   1  -4   4      199.15      172.35      3.12 o 
   2  -4   4       87.80       84.61      4.83 o 
   3  -4   4       32.79       35.95      2.54 o 
   4  -4   4      800.35      812.44     14.58 o 
   5  -4   4        0.76        1.38      1.82 o 
   6  -4   4        0.88       -0.57      1.84 o 
   7  -4   4       15.43        8.30      2.87 o 
   8  -4   4       21.88       14.95      5.17 o 
   9  -4   4       51.13       51.86      8.69 o 
  10  -4   4        0.47        1.18      8.65 o 
 -11  -3   4       10.47        5.69      7.49 o 
 -10  -3   4        2.31        5.49      5.49 o 
  -9  -3   4       50.42       48.91      5.99 o 
  -8  -3   4        1.29        1.87      2.28 o 
  -7  -3   4      563.95      579.14     11.89 o 
  -6  -3   4      418.60      421.08      8.54 o 
  -5  -3   4      492.81      492.70      8.20 o 
  -4  -3   4      124.81      116.26      5.98 o 
  -3  -3   4      482.64      459.83      6.11 o 
  -2  -3   4       34.83       29.21      2.02 o 
  -1  -3   4      571.69      621.25      8.12 o 
   0  -3   4     1129.45     1112.47     10.85 o 
   1  -3   4      135.80      122.80      2.26 o 
   2  -3   4      266.33      273.82      5.58 o 
   3  -3   4      274.90      281.42      7.62 o 
   4  -3   4        6.64       11.13      2.17 o 
   5  -3   4        6.43       10.99      4.49 o 
   6  -3   4       26.01       24.14      3.61 o 
   7  -3   4       18.19       24.62      3.86 o 
   8  -3   4      208.47      207.37     10.85 o 
   9  -3   4       33.30       35.68      5.41 o 
  10  -3   4        8.63        1.54      3.52 o 
 -11  -2   4       49.00       58.44     11.29 o 
 -10  -2   4       12.79        6.42      6.26 o 
  -9  -2   4        1.69        1.99      2.91 o 
  -8  -2   4      191.97      204.80      7.46 o 
  -7  -2   4      249.25      245.74     10.12 o 
  -6  -2   4       27.52       26.57      2.48 o 
  -5  -2   4      129.52      135.42      4.53 o 
  -4  -2   4      436.09      450.71      7.19 o 
  -3  -2   4      323.79      335.74      6.72 o 
  -2  -2   4        0.34       -0.16      0.61 o 
  -1  -2   4        1.19        2.02      0.45 o 
   0  -2   4     2606.04     2719.66     12.12 o 
   1  -2   4      587.61      587.06      6.05 o 
   2  -2   4     2138.98     2248.64     28.51 o 
   3  -2   4        9.06        6.90      1.61 o 
   4  -2   4     1358.93     1313.33     15.88 o 
   5  -2   4      160.88      156.86      7.40 o 
   6  -2   4        0.08        0.95      2.89 o 
   7  -2   4       50.47       49.62      8.50 o 
   8  -2   4        4.52        6.40      3.24 o 
   9  -2   4        3.59        6.58      2.87 o 
  10  -2   4        1.09       -1.96      2.29 o 
 -11  -1   4        0.04        4.92      5.23 o 
 -10  -1   4       66.18       61.91     13.71 o 
  -9  -1   4        7.15        4.86      3.77 o 
  -8  -1   4      186.26      188.65     11.49 o 
  -7  -1   4       38.57       40.97      3.80 o 
  -6  -1   4       42.45       44.20      3.55 o 
  -5  -1   4      235.47      229.51      7.02 o 
  -4  -1   4      474.25      439.21     11.45 o 
  -3  -1   4      841.51      836.37     10.81 o 
  -2  -1   4       23.31       36.10      2.17 o 
  -1  -1   4       11.67       13.61      1.04 o 
   0  -1   4     1614.76     1579.19      8.68 o 
   1  -1   4       36.03       33.17      1.82 o 
   2  -1   4      676.25      674.27     13.16 o 
   3  -1   4       12.36       18.40      2.57 o 
   4  -1   4      193.85      161.54     15.49 o 
   5  -1   4      108.55      115.78      9.06 o 
   6  -1   4      208.69      207.94     13.09 o 
   7  -1   4        9.17        6.96      4.17 o 
   8  -1   4      201.78      219.82     16.31 o 
   9  -1   4        1.83       13.68      5.90 o 
  10  -1   4        3.16       -2.56      3.43 o 
 -11   0   4       14.80       21.09      7.33 o 
 -10   0   4       29.34       21.53      5.48 o 
  -9   0   4       98.55      105.27      9.60 o 
  -8   0   4      442.83      437.96     17.70 o 
  -7   0   4      236.99      241.28     12.18 o 
  -6   0   4     1354.76     1336.98     25.78 o 
  -5   0   4       41.14       33.45      4.05 o 
  -4   0   4     4835.04     5141.98     42.03 o 
  -3   0   4      558.55      601.34     13.17 o 
  -2   0   4      761.36      769.58      9.19 o 
  -1   0   4       66.55       69.53      1.43 o 
   0   0   4      344.43      405.89      3.33 o 
   1   0   4      127.76      135.34      3.16 o 
   2   0   4      363.51      395.41      8.83 o 
   3   0   4        6.12        9.77      1.96 o 
   4   0   4      933.07      873.88     22.44 o 
   5   0   4        2.02        2.91      2.87 o 
   6   0   4       77.22       77.92      8.69 o 
   7   0   4       31.22       18.34      5.44 o 
   8   0   4       30.78       32.29      7.47 o 
   9   0   4       14.80       33.54      8.21 o 
  10   0   4       39.03       41.21      8.92 o 
 -11   1   4        1.28       -3.59      3.59 o 
 -10   1   4       48.82       44.46      7.24 o 
  -9   1   4       39.85       40.10      7.23 o 
  -8   1   4       13.42       17.98      4.51 o 
  -7   1   4        0.48        1.57      2.25 o 
  -6   1   4        4.94        2.87      2.66 o 
  -5   1   4      210.59      206.32      9.87 o 
  -4   1   4      802.96      837.41     18.07 o 
  -3   1   4       29.06       26.72      3.25 o 
  -2   1   4     2791.53     2960.34     29.44 o 
  -1   1   4        4.82        6.91      2.80 o 
   0   1   4     3436.19     3483.39     22.52 o 
   1   1   4      607.61      638.01     12.29 o 
   2   1   4      349.05      297.48     14.40 o 
   3   1   4       73.11       79.17      4.63 o 
   4   1   4        0.60        1.12      1.80 o 
   5   1   4      170.43      180.64     11.93 o 
   6   1   4      306.85      279.82     16.07 o 
   7   1   4       23.22       26.58      6.94 o 
   8   1   4        0.97        2.44      2.75 o 
   9   1   4        0.11        2.18      5.62 o 
  10   1   4       29.92       35.45      9.33 o 
 -12   2   4       20.04       21.75      6.10 o 
 -11   2   4       15.92       15.47      5.37 o 
 -10   2   4       43.74       35.77      6.99 o 
  -9   2   4       46.22       48.88      7.06 o 
  -8   2   4      192.50      205.55     12.99 o 
  -7   2   4       18.23       12.20      3.51 o 
  -6   2   4      346.05      342.08     14.27 o 
  -5   2   4        4.49        5.66      2.84 o 
  -4   2   4      205.76      175.35      8.87 o 
  -3   2   4     1581.99     1640.52     24.58 o 
  -2   2   4     1135.74     1151.64     22.25 o 
  -1   2   4      193.02      193.81      8.01 o 
   0   2   4     1457.46     1595.17     30.15 o 
   1   2   4      504.42      479.35     11.75 o 
   2   2   4      132.74      146.80      3.80 o 
   3   2   4        0.42       -0.46      1.23 o 
   4   2   4        6.47        4.91      3.09 o 
   5   2   4       41.32       37.21      6.69 o 
   6   2   4      389.03      347.14     18.43 o 
   7   2   4       41.88       42.17      4.87 o 
   8   2   4       22.00       16.55      4.24 o 
   9   2   4       87.40      105.17     13.36 o 
 -12   3   4       55.78       65.51     15.08 o 
 -11   3   4        1.07        5.52      3.34 o 
 -10   3   4      116.16      121.02     11.95 o 
  -9   3   4       23.18       21.78      5.85 o 
  -8   3   4       87.48       77.85      8.58 o 
  -7   3   4      283.82      289.02     14.63 o 
  -6   3   4      291.95      267.99     13.27 o 
  -5   3   4       62.02       52.88      5.99 o 
  -4   3   4      789.58      822.87     15.53 o 
  -3   3   4      522.09      574.14      8.36 o 
  -2   3   4      133.33      144.60      3.51 o 
  -1   3   4       75.44       72.05      1.83 o 
   0   3   4       17.94       16.44      1.63 o 
   1   3   4        3.19        5.93      0.87 o 
   2   3   4      201.87      184.12      4.38 o 
   3   3   4       59.77       57.61      4.16 o 
   4   3   4       19.60       15.73      2.38 o 
   5   3   4      251.59      267.08      6.89 o 
   6   3   4        0.13        0.47      1.97 o 
   7   3   4       52.86       55.75      5.41 o 
   8   3   4       25.78       15.20      5.82 o 
   9   3   4        3.95        2.23      7.62 o 
 -12   4   4        0.68        2.34      4.71 o 
 -11   4   4        9.54       13.02      5.03 o 
 -10   4   4        1.29        2.71      4.01 o 
  -9   4   4        6.98        5.67      2.56 o 
  -8   4   4       68.81       70.99      5.74 o 
  -7   4   4       30.20       28.38      3.49 o 
  -6   4   4      591.91      565.72     12.95 o 
  -5   4   4       54.09       57.76      3.89 o 
  -4   4   4       62.89       76.94      3.90 o 
  -3   4   4      604.87      646.01     12.33 o 
  -2   4   4     2075.54     2167.61     16.05 o 
  -1   4   4       17.63       14.13      2.93 o 
   0   4   4       54.51       47.27      2.49 o 
   1   4   4     2508.96     2402.50     17.38 o 
   2   4   4       38.18       37.00      2.53 o 
   3   4   4      314.25      300.28      8.82 o 
   4   4   4      130.75      128.06      7.78 o 
   5   4   4       15.13       18.65      2.43 o 
   6   4   4        0.02       -1.73      3.41 o 
   7   4   4       43.38       43.89      8.37 o 
   8   4   4       27.91       39.44      9.13 o 
   9   4   4        8.26       12.79      6.69 o 
 -11   5   4        3.91        5.77      2.44 o 
 -10   5   4      106.88       97.28     12.65 o 
  -9   5   4        1.10       -0.78      4.39 o 
  -8   5   4       12.57       12.10      2.84 o 
  -7   5   4      345.85      333.02     12.39 o 
  -6   5   4      805.16      758.30     27.58 o 
  -5   5   4        0.61        0.85      1.37 o 
  -4   5   4      210.95      212.75      6.70 o 
  -3   5   4     1150.42     1087.62     13.76 o 
  -2   5   4        9.13        8.55      1.32 o 
  -1   5   4        0.10        2.09      1.49 o 
   0   5   4       53.33       52.44      2.08 o 
   1   5   4      806.32      791.66      8.73 o 
   2   5   4      420.91      410.51      9.06 o 
   3   5   4      320.63      302.46     10.79 o 
   4   5   4      179.64      173.24     10.20 o 
   5   5   4      136.33      143.98      5.85 o 
   6   5   4        0.58       -2.35      4.78 o 
   7   5   4       19.26       20.91      6.83 o 
   8   5   4        2.80       16.07      5.32 o 
 -11   6   4       49.99       48.07      6.09 o 
 -10   6   4        3.11       -0.73      2.63 o 
  -9   6   4      132.66      142.17      8.92 o 
  -8   6   4        0.16       -1.90      1.90 o 
  -7   6   4      232.17      238.83      9.76 o 
  -6   6   4        7.26        9.04      1.88 o 
  -5   6   4       18.34       19.13      4.95 o 
  -4   6   4      275.89      270.89      8.05 o 
  -3   6   4      453.33      476.21     11.90 o 
  -2   6   4      682.63      663.49     11.50 o 
  -1   6   4       61.58       58.30      3.20 o 
   0   6   4      145.82      139.13      3.64 o 
   1   6   4      342.22      340.98      8.59 o 
   2   6   4      203.90      218.07      7.26 o 
   3   6   4      374.28      392.12     14.73 o 
   4   6   4       44.37       41.29      4.74 o 
   5   6   4        1.04        2.26      2.68 o 
   6   6   4        4.42        5.05      3.94 o 
   7   6   4      144.58      147.21     14.84 o 
   8   6   4        8.14        2.55      2.80 o 
 -10   7   4       13.06       24.30      8.16 o 
  -9   7   4       46.34       46.72      5.66 o 
  -8   7   4       14.71       22.77      7.72 o 
  -7   7   4      514.49      495.42     14.30 o 
  -6   7   4       30.30       28.28      3.27 o 
  -5   7   4      414.55      430.50     16.50 o 
  -4   7   4        0.12       -0.25      1.18 o 
  -3   7   4      903.26      882.96     15.27 o 
  -2   7   4      367.76      360.77     14.61 o 
  -1   7   4      434.95      457.53      7.39 o 
   0   7   4      170.32      150.17     10.90 o 
   1   7   4       32.12       24.40      2.60 o 
   2   7   4        1.30        2.66      1.36 o 
   3   7   4        0.32        1.84      3.89 o 
   4   7   4       16.80       18.54      3.83 o 
   5   7   4       85.51      100.78     11.61 o 
   6   7   4        2.55        2.44      3.85 o 
   7   7   4       53.17       54.11      9.60 o 
 -10   8   4       40.59       20.89      7.19 o 
  -9   8   4        3.34        3.41      5.57 o 
  -8   8   4        5.91        6.83      2.51 o 
  -7   8   4       11.96        8.29      2.73 o 
  -6   8   4       40.76       44.25      6.71 o 
  -5   8   4      357.06      375.04     20.49 o 
  -4   8   4        5.71        7.15      1.76 o 
  -3   8   4       97.28       99.08      5.40 o 
  -2   8   4       16.00       24.24      4.78 o 
  -1   8   4      290.08      257.74      9.46 o 
   0   8   4       12.35       11.95      3.75 o 
   1   8   4       40.66       37.04      6.49 o 
   2   8   4       29.86       41.01      7.28 o 
   3   8   4      427.81      406.68     21.43 o 
   4   8   4        3.54        3.25      3.13 o 
   5   8   4        0.37        0.71      4.66 o 
   6   8   4       72.58       84.65     11.74 o 
   7   8   4       83.42       90.18     12.08 o 
  -9   9   4      130.22      130.46     13.91 o 
  -8   9   4        8.80        8.46      5.05 o 
  -7   9   4       57.97       58.19      9.33 o 
  -6   9   4        5.95        8.80      2.33 o 
  -5   9   4      255.47      267.37     12.53 o 
  -4   9   4       44.77       46.35      4.34 o 
  -3   9   4        0.06       -1.47      2.84 o 
  -2   9   4      202.79      191.83     12.75 o 
  -1   9   4      492.70      486.76     13.67 o 
   0   9   4       61.79       56.44      8.21 o 
   1   9   4       21.80       18.34      5.71 o 
   2   9   4      185.54      175.34     10.91 o 
   3   9   4       53.78       57.36      6.33 o 
   4   9   4       40.21       46.80      7.54 o 
   5   9   4        1.27        1.66      5.26 o 
   6   9   4        1.38       -1.89      6.48 o 
  -9  10   4       66.41       76.50     10.65 o 
  -8  10   4       20.71       20.87      7.05 o 
  -7  10   4        0.03       -2.73      2.73 o 
  -6  10   4      201.31      188.24     14.61 o 
  -5  10   4      170.85      182.73     13.08 o 
  -4  10   4       26.47       34.13      6.35 o 
  -3  10   4       52.69       51.15      6.87 o 
  -2  10   4      381.07      411.20     23.96 o 
  -1  10   4        0.74        1.32      4.60 o 
   0  10   4       11.42        9.24      5.14 o 
   1  10   4        0.20        4.00      3.98 o 
   2  10   4        1.32       -0.26      2.23 o 
   3  10   4       77.15       65.24      7.05 o 
   4  10   4        2.94        0.99      2.70 o 
   5  10   4       92.19       97.71     12.51 o 
  -8  11   4        3.66        1.89      4.53 o 
  -7  11   4        5.25        1.76      5.09 o 
  -6  11   4       10.59       10.32      2.69 o 
  -5  11   4       95.51      110.37     10.83 o 
  -4  11   4       33.83       35.07      6.89 o 
  -3  11   4        2.07        0.65      5.16 o 
  -2  11   4      351.11      337.37     19.93 o 
  -1  11   4      520.84      536.97     18.61 o 
   0  11   4        0.58       -1.78      1.78 o 
   1  11   4        1.23        0.60      2.46 o 
   2  11   4      258.40      281.14     14.06 o 
   3  11   4        0.03        1.02      5.56 o 
   4  11   4       64.48       74.04      7.97 o 
  -7  12   4       10.39       21.10      6.44 o 
  -6  12   4       30.38       36.56      5.05 o 
  -5  12   4      108.30      105.11     12.74 o 
  -4  12   4        0.05        6.47      4.92 o 
  -3  12   4        7.66        8.91      3.03 o 
  -2  12   4       43.41       50.28      6.45 o 
  -1  12   4        4.81        6.52      2.65 o 
   0  12   4       33.90       26.39      4.92 o 
   1  12   4        7.37       11.39      3.54 o 
   2  12   4        7.31       19.39      5.18 o 
   3  12   4       30.25       32.51      9.88 o 
  -5  13   4       31.97       40.18      8.99 o 
  -4  13   4       93.97       73.68     12.36 o 
  -3  13   4       24.62       22.52      6.57 o 
  -2  13   4       10.26       11.49      5.08 o 
  -1  13   4       36.13       41.56      9.46 o 
   0  13   4       19.66        3.18      6.14 o 
  -3 -13   5        0.12       -4.69      4.69 o 
  -2 -13   5        0.34       -1.66      2.89 o 
  -1 -13   5       42.27       37.11      8.26 o 
   0 -13   5        0.01       -4.91      4.91 o 
   1 -13   5       33.82       55.34      8.94 o 
   2 -13   5        9.76       12.20      4.98 o 
   3 -13   5        0.04        3.62      3.91 o 
   4 -13   5       75.48       76.07     11.20 o 
  -5 -12   5        1.08       -4.53      4.53 o 
  -4 -12   5       79.48       73.20     10.79 o 
  -3 -12   5       37.71       33.81      7.83 o 
  -2 -12   5        2.30        1.61      1.78 o 
  -1 -12   5      150.91      154.87     15.07 o 
   0 -12   5      175.59      184.25     16.32 o 
   1 -12   5        5.90       16.86      5.62 o 
   2 -12   5       56.32       52.02      8.87 o 
   3 -12   5      216.51      235.20     18.27 o 
   4 -12   5       11.47       11.83      4.96 o 
   5 -12   5        4.38       13.25      5.00 o 
  -6 -11   5       37.74       53.61      9.26 o 
  -5 -11   5      144.22      122.84     13.49 o 
  -4 -11   5       27.43       22.87      6.37 o 
  -3 -11   5       91.14      106.32     11.56 o 
  -2 -11   5       25.22       37.30      7.39 o 
  -1 -11   5      280.13      288.16     18.80 o 
   0 -11   5       27.20       24.78      4.20 o 
   1 -11   5       25.14       21.08      4.26 o 
   2 -11   5       81.08       77.92      9.53 o 
   3 -11   5       49.92       57.32      8.22 o 
   4 -11   5       28.71       20.57      6.92 o 
   5 -11   5        0.10       -2.62      3.93 o 
   6 -11   5       15.19       14.30      3.47 o 
   7 -11   5      119.72      119.92     13.24 o 
  -7 -10   5       91.64      101.74     12.17 o 
  -6 -10   5        1.48       -5.01      5.01 o 
  -5 -10   5      136.68      128.54     13.22 o 
  -4 -10   5       10.72       15.81      6.03 o 
  -3 -10   5       54.60       55.32      8.55 o 
  -2 -10   5      241.96      247.54     16.56 o 
  -1 -10   5       47.38       39.44      6.83 o 
   0 -10   5        1.61        2.14      1.78 o 
   1 -10   5       45.09       48.34     14.64 o 
   2 -10   5       14.82       20.18      5.67 o 
   3 -10   5      291.14      298.31     16.58 o 
   4 -10   5       22.94       21.34      3.79 o 
   5 -10   5       93.35       98.30     14.45 o 
   6 -10   5       49.80       49.23      5.94 o 
   7 -10   5        0.04       -3.65      3.65 o 
  -8  -9   5       13.34       21.82      5.83 o 
  -7  -9   5        0.12        2.30      4.34 o 
  -6  -9   5       86.29       98.23     11.19 o 
  -5  -9   5      101.50       92.37     10.74 o 
  -4  -9   5       22.54       28.38      6.10 o 
  -3  -9   5      180.10      180.07     13.58 o 
  -2  -9   5        4.66        2.23      3.64 o 
  -1  -9   5      151.92      145.81      8.41 o 
   0  -9   5      232.56      227.94      8.49 o 
   1  -9   5     1299.39     1322.00     17.21 o 
   2  -9   5        2.75        1.05      4.07 o 
   3  -9   5       25.73       27.52      3.78 o 
   4  -9   5      123.97      131.93     10.94 o 
   5  -9   5        0.10       -3.01      3.01 o 
   6  -9   5       16.30       19.02      4.32 o 
   7  -9   5        5.80        2.40      2.01 o 
   8  -9   5       35.11       37.05      6.07 o 
  -9  -8   5      121.13      133.58     15.18 o 
  -8  -8   5       61.80       59.92     10.06 o 
  -7  -8   5       29.81       26.71      7.24 o 
  -6  -8   5      139.28      108.80     12.01 o 
  -5  -8   5        8.54        4.53      5.32 o 
  -4  -8   5      130.56      111.48     10.70 o 
  -3  -8   5      416.57      388.35     18.45 o 
  -2  -8   5      106.73      110.64     10.03 o 
  -1  -8   5       25.21       22.27      2.40 o 
   0  -8   5       95.93       90.16      3.50 o 
   1  -8   5       37.63       36.42      3.28 o 
   2  -8   5       68.87       59.51      7.64 o 
   3  -8   5       50.69       48.10      7.01 o 
   4  -8   5       42.55       48.54      7.28 o 
   5  -8   5      236.35      236.41     16.07 o 
   6  -8   5        7.90        5.58      4.51 o 
   7  -8   5        7.72       16.68      5.49 o 
   8  -8   5      146.36      177.80     11.51 o 
  -9  -7   5       15.74       10.67      5.55 o 
  -8  -7   5        3.42        5.22      3.41 o 
  -7  -7   5        1.57        2.93      2.47 o 
  -6  -7   5        0.61        4.05      2.06 o 
  -5  -7   5       93.64       94.78      5.78 o 
  -4  -7   5        2.24        2.53      0.94 o 
  -3  -7   5      118.43      117.13      4.12 o 
  -2  -7   5       33.77       33.14      1.81 o 
  -1  -7   5        4.28        2.99      0.86 o 
   0  -7   5      252.60      256.48      7.29 o 
   1  -7   5      655.74      654.14     11.98 o 
   2  -7   5        1.27       -0.15      1.53 o 
   3  -7   5       41.75       34.63      5.55 o 
   4  -7   5      494.71      502.15     20.96 o 
   5  -7   5      143.17      140.97     11.90 o 
   6  -7   5        6.37        8.05      4.35 o 
   7  -7   5       11.46       15.45      6.35 o 
   8  -7   5        3.49        2.67      2.82 o 
   9  -7   5        9.30        7.84      3.87 o 
 -10  -6   5        0.35       -4.44      6.67 o 
  -9  -6   5       12.16        9.33      3.20 o 
  -8  -6   5        1.26        3.91      1.98 o 
  -7  -6   5      448.68      456.25     14.61 o 
  -6  -6   5       68.24       66.56      5.29 o 
  -5  -6   5       42.73       32.78      3.39 o 
  -4  -6   5      767.15      729.33     18.90 o 
  -3  -6   5      594.17      629.21      9.28 o 
  -2  -6   5      102.76      108.35      3.14 o 
  -1  -6   5       69.68       60.40      3.49 o 
   0  -6   5      728.71      713.22     11.45 o 
   1  -6   5        0.61       -1.12      1.12 o 
   2  -6   5       82.63       87.46      7.60 o 
   3  -6   5       87.38       75.33      9.13 o 
   4  -6   5        1.98        5.32      3.01 o 
   5  -6   5      271.30      238.71     15.02 o 
   6  -6   5       14.96       16.04      4.76 o 
   7  -6   5       39.62       25.28      6.14 o 
   8  -6   5       77.00       97.69     11.52 o 
   9  -6   5        4.54        3.86      6.57 o 
 -10  -5   5       18.30       22.28      7.23 o 
  -9  -5   5       25.07       31.24      8.60 o 
  -8  -5   5      302.14      305.83     12.84 o 
  -7  -5   5        5.54        8.53      3.11 o 
  -6  -5   5       37.92       39.45      4.15 o 
  -5  -5   5       25.48       28.08      3.30 o 
  -4  -5   5       51.52       55.96      3.94 o 
  -3  -5   5      342.18      314.02      6.39 o 
  -2  -5   5      244.34      232.37      7.61 o 
  -1  -5   5      389.86      405.16      8.06 o 
   0  -5   5      269.44      260.61      6.56 o 
   1  -5   5      807.00      787.24     12.48 o 
   2  -5   5       93.03       89.76      5.33 o 
   3  -5   5      114.72      100.85      6.08 o 
   4  -5   5      554.21      559.92     20.53 o 
   5  -5   5       26.08       22.55      5.28 o 
   6  -5   5      149.90      145.47     12.26 o 
   7  -5   5        9.88        7.60      4.23 o 
   8  -5   5        0.09       -4.16      4.28 o 
   9  -5   5        4.11        1.27      3.07 o 
 -10  -4   5       14.78       19.39      7.28 o 
  -9  -4   5        0.00       -1.29      2.63 o 
  -8  -4   5        0.39       -0.53      2.45 o 
  -7  -4   5       31.45       37.97      4.39 o 
  -6  -4   5       43.83       47.19      4.44 o 
  -5  -4   5      788.73      797.65     20.65 o 
  -4  -4   5      488.61      455.40     10.30 o 
  -3  -4   5      453.46      479.40      9.01 o 
  -2  -4   5      794.13      796.01      8.77 o 
  -1  -4   5        4.52        6.71      1.21 o 
   0  -4   5     1877.91     1844.31     19.68 o 
   1  -4   5      309.43      324.47      8.51 o 
   2  -4   5     1112.62     1112.98     11.57 o 
   3  -4   5      130.75      134.00      5.19 o 
   4  -4   5       25.25       24.97      2.61 o 
   5  -4   5        1.23        2.15      1.77 o 
   6  -4   5        1.62        2.03      2.20 o 
   7  -4   5       11.56        8.97      2.72 o 
   8  -4   5       76.75       71.74      6.67 o 
   9  -4   5        4.76        3.48      3.50 o 
 -11  -3   5       36.26       48.02     10.33 o 
 -10  -3   5        1.07        0.11      3.94 o 
  -9  -3   5       31.17       25.23      6.33 o 
  -8  -3   5      261.50      251.72     15.32 o 
  -7  -3   5       72.20       66.95      4.05 o 
  -6  -3   5      251.56      261.15      6.80 o 
  -5  -3   5       13.34       13.49      1.67 o 
  -4  -3   5      722.02      722.44     11.01 o 
  -3  -3   5       24.83       18.50      2.33 o 
  -2  -3   5     1174.15     1237.38     10.23 o 
  -1  -3   5        6.68        3.61      0.89 o 
   0  -3   5        3.55        1.34      0.81 o 
   1  -3   5      444.13      467.15      8.32 o 
   2  -3   5      488.26      507.47      8.81 o 
   3  -3   5      295.83      313.77      8.05 o 
   4  -3   5       65.87       65.42      3.90 o 
   5  -3   5        0.07        5.18      2.03 o 
   6  -3   5      517.61      485.87     17.73 o 
   7  -3   5       15.10       13.87      3.62 o 
   8  -3   5        1.33       -0.98      2.69 o 
   9  -3   5       18.43       22.32      5.15 o 
 -11  -2   5        2.84       -1.02      4.42 o 
 -10  -2   5       86.93       99.08     13.24 o 
  -9  -2   5       22.23       25.23      6.69 o 
  -8  -2   5        6.77        6.41      2.07 o 
  -7  -2   5       63.45       66.17      4.92 o 
  -6  -2   5       27.60       26.25      3.63 o 
  -5  -2   5        1.13       -0.06      1.13 o 
  -4  -2   5      579.79      576.99     10.29 o 
  -3  -2   5       54.99       58.66      3.18 o 
  -2  -2   5     1274.92     1316.32     20.64 o 
  -1  -2   5      619.84      663.86      8.12 o 
   0  -2   5      616.62      640.62      6.22 o 
   1  -2   5      719.24      752.53      7.49 o 
   2  -2   5     4575.15     4388.71     27.59 o 
   3  -2   5        0.41        1.70      1.16 o 
   4  -2   5      481.94      488.17     10.19 o 
   5  -2   5      931.65      891.46     17.82 o 
   6  -2   5        0.31       -0.58      2.10 o 
   7  -2   5        1.10        1.02      4.55 o 
   8  -2   5        4.02        2.25      2.76 o 
   9  -2   5       35.09       30.16      5.48 o 
  10  -2   5       53.13       76.66     11.70 o 
 -11  -1   5        0.29       -4.46      5.32 o 
 -10  -1   5        0.03        6.92      5.07 o 
  -9  -1   5        0.94        1.73      1.90 o 
  -8  -1   5      170.25      163.86      8.40 o 
  -7  -1   5       19.37       23.42      3.96 o 
  -6  -1   5        6.83        6.69      2.43 o 
  -5  -1   5      372.28      366.42      9.25 o 
  -4  -1   5      101.95       93.29      7.16 o 
  -3  -1   5      267.03      247.28      6.33 o 
  -2  -1   5     1431.33     1417.21     14.02 o 
  -1  -1   5       55.92       65.34      2.31 o 
   0  -1   5       75.36       84.14      2.25 o 
   1  -1   5      200.86      175.83      4.39 o 
   2  -1   5      102.48       84.36      3.52 o 
   3  -1   5        8.67        7.55      1.48 o 
   4  -1   5      151.61      147.28      6.94 o 
   5  -1   5        2.95        0.41      2.39 o 
   6  -1   5      296.25      298.01     16.22 o 
   7  -1   5        3.50        7.78      5.39 o 
   8  -1   5        0.01       -1.08      3.06 o 
   9  -1   5       74.94       79.15      7.53 o 
  10  -1   5        3.78        2.84      5.78 o 
 -11   0   5        1.04       -0.57      4.67 o 
 -10   0   5      180.22      198.20     13.68 o 
  -9   0   5       26.45       21.91      5.32 o 
  -8   0   5      184.21      184.27     11.67 o 
  -7   0   5      264.21      253.43     12.70 o 
  -6   0   5      777.67      796.36     20.59 o 
  -5   0   5      114.16      115.19      7.21 o 
  -4   0   5       40.81       35.47      4.07 o 
  -3   0   5        2.28        8.68      1.62 o 
  -2   0   5      297.02      307.99      7.60 o 
  -1   0   5      254.71      283.22      4.35 o 
   0   0   5       39.65       43.30      1.25 o 
   1   0   5      175.18      157.58      4.23 o 
   2   0   5      396.05      385.49     20.00 o 
   3   0   5        6.38        2.64      2.78 o 
   4   0   5       80.07       75.57      5.33 o 
   5   0   5      627.67      648.37     22.12 o 
   6   0   5       44.58       40.62      6.92 o 
   7   0   5       10.86       13.63      5.46 o 
   8   0   5       47.91       42.32      7.76 o 
   9   0   5        2.97       -3.43      6.51 o 
 -11   1   5      145.67      169.10     13.88 o 
 -10   1   5        3.01        6.96      4.69 o 
  -9   1   5       32.07       25.92      5.67 o 
  -8   1   5       10.06        8.94      4.26 o 
  -7   1   5       34.83       36.91      5.46 o 
  -6   1   5     1981.56     1962.85     33.50 o 
  -5   1   5       33.68       18.87      3.64 o 
  -4   1   5       19.71       25.46      3.59 o 
  -3   1   5      595.19      618.38     15.31 o 
  -2   1   5      196.30      165.48      4.56 o 
  -1   1   5      301.27      297.49      4.28 o 
   1   1   5     1834.99     1783.92     13.80 o 
   2   1   5       80.80       82.98      4.63 o 
   3   1   5      357.48      348.42     14.22 o 
   4   1   5       23.99       19.88      3.14 o 
   5   1   5        5.79        3.60      3.44 o 
   6   1   5        0.42        5.01      3.25 o 
   7   1   5       15.35       14.75      6.19 o 
   8   1   5        3.53        6.58      5.05 o 
   9   1   5        9.04       12.86      6.42 o 
 -12   2   5        4.43        4.32      3.96 o 
 -11   2   5       22.87       20.52      5.37 o 
 -10   2   5      138.21      155.65     13.36 o 
  -9   2   5        6.56       13.29      4.39 o 
  -8   2   5       65.89       69.13      7.71 o 
  -7   2   5      273.53      265.47     13.91 o 
  -6   2   5        0.63       -0.59      2.18 o 
  -5   2   5      509.82      500.39     16.50 o 
  -4   2   5       75.61       72.93      6.12 o 
  -3   2   5      768.29      724.19     23.82 o 
  -2   2   5        4.55        9.35      2.37 o 
  -1   2   5     1389.60     1373.98     11.87 o 
   0   2   5      344.60      357.69      8.41 o 
   1   2   5      167.17      143.03      8.56 o 
   2   2   5      289.64      310.16      5.41 o 
   3   2   5      344.60      327.90      9.97 o 
   4   2   5      144.19      131.75     10.28 o 
   5   2   5      268.03      249.95     15.20 o 
   6   2   5       63.26       57.44      8.17 o 
   7   2   5      150.74      163.43     14.72 o 
   8   2   5        0.05       -2.55      3.94 o 
   9   2   5       25.65       27.29      7.69 o 
 -12   3   5       35.01       44.65      6.23 o 
 -11   3   5       75.76       69.17      6.87 o 
 -10   3   5       62.98       70.00     10.04 o 
  -9   3   5       68.05       65.11      8.99 o 
  -8   3   5       13.46       13.08      4.87 o 
  -7   3   5        3.54       12.79      4.17 o 
  -6   3   5        3.14        0.02      2.25 o 
  -5   3   5      633.60      627.94     11.74 o 
  -4   3   5      287.96      272.19     18.84 o 
  -3   3   5      336.54      338.62      5.63 o 
  -2   3   5      267.91      252.20     10.70 o 
  -1   3   5      538.61      521.91      6.38 o 
   0   3   5       46.84       49.76      3.38 o 
   1   3   5      518.96      532.24     11.28 o 
   2   3   5      139.01      146.70      6.17 o 
   3   3   5     1019.06     1028.80     12.00 o 
   4   3   5      296.61      281.81      8.53 o 
   5   3   5        8.53        6.72      2.10 o 
   6   3   5       44.17       52.89      8.35 o 
   7   3   5        0.09        3.75      4.83 o 
   8   3   5       28.87       24.80      7.92 o 
   9   3   5       77.40       86.79     12.61 o 
 -11   4   5       44.87       50.53      6.81 o 
 -10   4   5        1.19       -0.17      2.30 o 
  -9   4   5       25.27       25.92      4.09 o 
  -8   4   5       42.84       50.35      4.95 o 
  -7   4   5       34.15       34.43      3.82 o 
  -6   4   5       21.49       14.21      6.84 o 
  -5   4   5      543.11      582.05     11.41 o 
  -4   4   5      194.02      204.62      5.90 o 
  -3   4   5       88.74       89.89      5.41 o 
  -2   4   5        0.25       -2.37      2.37 o 
  -1   4   5     2191.41     2070.14     14.15 o 
   0   4   5      119.09      120.29      5.19 o 
   1   4   5        0.46        0.32      0.58 o 
   2   4   5      581.02      566.64     11.89 o 
   3   4   5      104.51      110.00      7.48 o 
   4   4   5      128.37      132.31      7.33 o 
   5   4   5      109.18      100.19     10.65 o 
   6   4   5       21.43       16.61      5.33 o 
   7   4   5      187.77      204.05     16.95 o 
   8   4   5       13.31        4.09      5.01 o 
 -11   5   5        3.63        5.96      2.39 o 
 -10   5   5        1.12        0.84      3.04 o 
  -9   5   5      252.93      266.34     11.60 o 
  -8   5   5        3.65        4.16      2.20 o 
  -7   5   5        4.60        1.34      1.09 o 
  -6   5   5       41.36       44.13      3.70 o 
  -5   5   5      156.90      152.26      6.10 o 
  -4   5   5      326.46      316.01     12.60 o 
  -3   5   5      546.85      538.97      9.14 o 
  -2   5   5      367.24      364.54     14.18 o 
  -1   5   5      426.93      416.55      9.23 o 
   0   5   5      122.15      114.71      5.06 o 
   1   5   5      413.96      410.00      6.23 o 
   2   5   5       18.53       17.97      1.58 o 
   3   5   5      463.31      477.82     20.80 o 
   4   5   5       10.73        2.41      3.92 o 
   5   5   5        2.57       14.13      4.91 o 
   6   5   5      163.04      182.13     15.38 o 
   7   5   5        2.97        2.46      4.39 o 
   8   5   5        0.17        3.30      4.67 o 
 -11   6   5        0.94       -3.44      5.48 o 
 -10   6   5       68.25       53.88      9.62 o 
  -9   6   5       51.91       57.72      5.64 o 
  -8   6   5       12.62        9.68      2.40 o 
  -7   6   5       38.57       35.99      4.82 o 
  -6   6   5        7.15        8.50      1.90 o 
  -5   6   5       97.35      106.74      5.39 o 
  -4   6   5        0.34        0.86      2.91 o 
  -3   6   5      196.90      215.81      6.50 o 
  -2   6   5       10.45       24.71      4.34 o 
  -1   6   5      110.75      117.86      4.39 o 
   0   6   5       19.27       19.19      2.14 o 
   1   6   5      473.80      448.08     10.18 o 
   2   6   5      124.67      125.77     11.20 o 
   3   6   5       60.54       50.43      7.74 o 
   4   6   5      165.36      171.91      9.07 o 
   5   6   5       60.84       64.49      9.58 o 
   6   6   5        7.89       12.31      5.87 o 
   7   6   5       56.03       60.14      9.99 o 
 -10   7   5       14.15        6.57      4.64 o 
  -9   7   5      564.77      587.34     27.76 o 
  -8   7   5       14.03       16.19      3.32 o 
  -7   7   5      124.84      125.99      7.12 o 
  -6   7   5      362.36      373.92     11.41 o 
  -5   7   5      367.93      357.24     16.67 o 
  -4   7   5       42.47       44.25      3.60 o 
  -3   7   5       76.36       82.16      5.24 o 
  -2   7   5      113.40      130.48      5.63 o 
  -1   7   5       36.47       29.54      2.19 o 
   0   7   5      408.09      374.63     18.09 o 
   1   7   5        0.57        1.78      3.55 o 
   2   7   5       16.44       17.09      5.23 o 
   3   7   5       48.01       50.06      7.53 o 
   4   7   5       18.06       13.58      3.67 o 
   5   7   5       88.45       94.34     11.93 o 
   6   7   5       78.00       84.20     12.22 o 
   7   7   5        0.18       -5.46      5.46 o 
 -10   8   5       56.68       50.27      9.95 o 
  -9   8   5        0.89        8.60      4.76 o 
  -8   8   5       34.26       26.26      5.94 o 
  -7   8   5        4.89        5.30      4.09 o 
  -6   8   5       44.74       50.11      7.28 o 
  -5   8   5      218.57      229.57      8.76 o 
  -4   8   5      109.40      112.28      5.83 o 
  -3   8   5       11.11       14.77      3.89 o 
  -2   8   5       97.81       96.28      8.65 o 
  -1   8   5       11.77       19.68      3.14 o 
   0   8   5      366.61      347.70     18.62 o 
   1   8   5      307.22      330.50     18.68 o 
   2   8   5      355.75      377.81     20.69 o 
   3   8   5       20.74       23.57      4.51 o 
   4   8   5       39.31       33.00      4.81 o 
   5   8   5        0.38       -0.04      4.89 o 
   6   8   5        0.72        1.30      3.64 o 
  -9   9   5       28.56       30.74      7.53 o 
  -8   9   5        0.66        0.87      3.00 o 
  -7   9   5       53.35       41.35      7.24 o 
  -6   9   5        9.04        3.80      3.92 o 
  -5   9   5        0.04        4.12      3.01 o 
  -4   9   5      484.43      471.38     20.68 o 
  -3   9   5      206.49      227.42     13.79 o 
  -2   9   5      216.17      228.41     10.11 o 
  -1   9   5       11.28       14.86      5.48 o 
   0   9   5      227.49      210.37     15.48 o 
   1   9   5       63.41       61.60      8.58 o 
   2   9   5       76.90       82.65     10.56 o 
   3   9   5        5.40       12.86      5.67 o 
   4   9   5       20.36       23.75      4.79 o 
   5   9   5       15.74       27.40      7.49 o 
  -9  10   5        4.35       -5.12      5.12 o 
  -8  10   5      169.71      198.38     15.98 o 
  -7  10   5       61.34       57.89      9.03 o 
  -6  10   5       14.83       12.08      3.98 o 
  -5  10   5       34.96       35.41      6.99 o 
  -4  10   5      432.35      465.65     21.23 o 
  -3  10   5        0.62       -0.54      6.32 o 
  -2  10   5       65.24       68.66      6.06 o 
  -1  10   5       11.96       14.54      5.39 o 
   0  10   5        0.79       -1.50      3.87 o 
   1  10   5       18.65       18.45      5.16 o 
   2  10   5        0.28       -0.74      2.42 o 
   3  10   5        2.95       -0.94      3.20 o 
   4  10   5      102.77       96.25      8.33 o 
  -8  11   5        0.38       -6.01      6.01 o 
  -7  11   5       25.69       35.06      6.65 o 
  -6  11   5       13.08       10.61      4.66 o 
  -5  11   5        0.63        6.48      3.53 o 
  -4  11   5      184.41      197.82     14.72 o 
  -3  11   5      170.05      160.40      9.56 o 
  -2  11   5       31.63       30.10      7.10 o 
  -1  11   5        1.39        2.78      4.62 o 
   0  11   5      396.59      434.59     17.42 o 
   1  11   5       45.47       45.38      6.24 o 
   2  11   5       35.99       31.41      5.98 o 
   3  11   5      113.70      108.99     11.27 o 
  -7  12   5        6.97        9.06      2.79 o 
  -6  12   5        0.02        1.39      7.00 o 
  -5  12   5        4.49        2.00      5.30 o 
  -4  12   5        3.14       -3.08      3.08 o 
  -3  12   5       67.92       58.03      7.14 o 
  -2  12   5      108.49      102.22      8.95 o 
  -1  12   5      150.16      160.01     15.26 o 
   0  12   5        8.47        2.17      3.80 o 
   1  12   5        8.58        4.63      3.26 o 
   2  12   5       14.39       18.36      4.76 o 
  -5  13   5       26.14       18.79      5.90 o 
  -4  13   5        4.97       -0.68      5.00 o 
  -3  13   5        0.53        3.03      6.22 o 
  -2  13   5       21.44       17.86      6.29 o 
  -1  13   5        1.39       -4.50      4.50 o 
   0  13   5       25.18       24.74      7.26 o 
  -2 -13   6       16.32       18.57      5.85 o 
  -1 -13   6       42.08       63.26     10.03 o 
   0 -13   6       14.76       13.70      4.98 o 
   1 -13   6        5.28       -1.96      4.03 o 
   2 -13   6        7.37       21.30      5.49 o 
   3 -13   6       18.41       25.80      7.94 o 
  -4 -12   6        0.16        5.16      4.64 o 
  -3 -12   6      200.26      220.21     18.07 o 
  -2 -12   6       16.46       14.04      5.41 o 
  -1 -12   6       27.63       30.49      6.85 o 
   0 -12   6      113.08      133.26     13.61 o 
   1 -12   6      217.85      209.72     16.93 o 
   2 -12   6       13.00       23.73      7.47 o 
   3 -12   6        2.41        3.23      5.23 o 
   4 -12   6      108.83      106.56     12.79 o 
   5 -12   6        6.57        7.78      4.82 o 
  -6 -11   6       14.94       37.84      7.90 o 
  -5 -11   6        0.03        2.71      5.05 o 
  -4 -11   6       22.08       25.31      7.01 o 
  -3 -11   6       61.49       69.99      9.99 o 
  -2 -11   6        2.72        4.78      4.80 o 
  -1 -11   6       58.02       54.61      9.56 o 
   0 -11   6       54.39       53.83      7.67 o 
   1 -11   6       58.24       56.25      7.43 o 
   2 -11   6        0.82        5.35      4.83 o 
   3 -11   6        8.69       15.04      5.32 o 
   4 -11   6       39.51       48.38      7.97 o 
   5 -11   6      105.59      118.10     12.50 o 
   6 -11   6        8.09        8.26      3.32 o 
  -7 -10   6        6.52        6.40      5.08 o 
  -6 -10   6        0.04        4.89      5.57 o 
  -5 -10   6       37.10       42.57      8.13 o 
  -4 -10   6       47.41       48.04      8.21 o 
  -3 -10   6      144.95      151.58     13.68 o 
  -2 -10   6        0.33       -1.89      3.00 o 
  -1 -10   6        0.23        2.91      3.89 o 
   0 -10   6      496.56      489.85     16.27 o 
   1 -10   6      163.81      162.68      9.59 o 
   2 -10   6       49.08       42.57      7.72 o 
   3 -10   6       14.76       21.00      3.30 o 
   4 -10   6      141.38      148.47      9.17 o 
   5 -10   6       12.09        9.82      2.73 o 
   6 -10   6       14.42       11.10      3.95 o 
   7 -10   6        0.10       -1.75      4.29 o 
  -8  -9   6       25.57       30.63      8.83 o 
  -7  -9   6       16.79       13.83      5.19 o 
  -6  -9   6       16.86       15.95      7.19 o 
  -5  -9   6       47.24       56.23      8.05 o 
  -4  -9   6      352.36      343.06     19.41 o 
  -3  -9   6      172.50      191.76     14.22 o 
  -2  -9   6       21.44       21.16      5.32 o 
  -1  -9   6       25.10       22.14      3.93 o 
   0  -9   6       72.64       76.18      5.63 o 
   1  -9   6       30.42       30.23      3.58 o 
   2  -9   6      185.12      176.63     13.31 o 
   3  -9   6        1.87        3.57      3.96 o 
   4  -9   6       35.81       39.71      7.33 o 
   5  -9   6        2.86        1.34      3.21 o 
   6  -9   6       20.20       21.00      4.36 o 
   7  -9   6       26.94       21.81      4.46 o 
   8  -9   6       18.91       32.93      6.83 o 
  -8  -8   6       82.41       52.95     10.31 o 
  -7  -8   6       68.27       73.61     10.97 o 
  -6  -8   6      361.59      379.11     21.23 o 
  -5  -8   6        0.02       -0.73      3.60 o 
  -4  -8   6       87.49       72.32      8.94 o 
  -3  -8   6       82.62       83.36      9.21 o 
  -2  -8   6       24.98       26.25      4.68 o 
  -1  -8   6        3.52        2.50      1.70 o 
   0  -8   6       68.13       65.20      4.20 o 
   1  -8   6       77.33       77.24      4.71 o 
   2  -8   6       87.01       80.36      6.09 o 
   3  -8   6        0.02       -2.82      3.75 o 
   4  -8   6      236.04      230.97     15.38 o 
   5  -8   6       47.86       35.57      6.89 o 
   6  -8   6      259.31      284.60     19.05 o 
   7  -8   6        9.93       12.59      6.07 o 
   8  -8   6        9.36       -0.08      5.32 o 
  -9  -7   6        2.05        6.14      4.48 o 
  -8  -7   6        1.76       10.31      6.65 o 
  -7  -7   6       14.57        6.14      4.66 o 
  -6  -7   6       16.14       10.33      5.14 o 
  -5  -7   6      146.69      126.23     11.70 o 
  -4  -7   6       69.07       83.85      5.64 o 
  -3  -7   6       88.20       84.45      5.29 o 
  -2  -7   6      291.41      288.08      9.63 o 
  -1  -7   6      189.80      189.13      6.57 o 
   0  -7   6       85.20       75.48      4.29 o 
   1  -7   6      207.33      212.85      7.21 o 
   2  -7   6      482.24      482.31     13.69 o 
   3  -7   6       18.36       20.20      3.97 o 
   4  -7   6       51.78       54.39      7.47 o 
   5  -7   6        6.91       11.70      4.01 o 
   6  -7   6        7.47        3.98      3.10 o 
   7  -7   6        8.68        8.37      4.89 o 
   8  -7   6        3.74        1.68      2.30 o 
 -10  -6   6        4.15       -0.91      5.69 o 
  -9  -6   6       98.71      103.74     13.06 o 
  -8  -6   6       50.11       57.60      9.49 o 
  -7  -6   6        8.33        6.26      3.16 o 
  -6  -6   6      616.61      622.50     15.39 o 
  -5  -6   6      209.70      209.19      6.61 o 
  -4  -6   6       11.82       10.48      1.69 o 
  -3  -6   6     1387.87     1351.37     20.35 o 
  -2  -6   6      760.39      728.13     12.11 o 
  -1  -6   6      112.73      108.33      5.79 o 
   0  -6   6      258.82      272.05      7.51 o 
   1  -6   6      151.73      118.27      7.80 o 
   2  -6   6       26.19       34.27      3.82 o 
   3  -6   6       84.51       79.86      7.15 o 
   4  -6   6        0.24       -0.27      2.73 o 
   5  -6   6       63.41       65.38      8.58 o 
   6  -6   6      218.28      233.68     16.27 o 
   7  -6   6        0.13       -1.30      2.68 o 
   8  -6   6        4.75        3.51      4.85 o 
   9  -6   6       40.72       48.27      9.10 o 
 -10  -5   6       62.95       79.35     11.81 o 
  -9  -5   6        0.44       -1.75      4.10 o 
  -8  -5   6       32.47       29.22      6.83 o 
  -7  -5   6       62.91       57.70      5.36 o 
  -6  -5   6       74.69       77.96     10.66 o 
  -5  -5   6      111.45      110.89      5.90 o 
  -4  -5   6      167.28      168.90      7.44 o 
  -3  -5   6        4.29        3.97      1.53 o 
  -2  -5   6      721.14      692.71     11.23 o 
  -1  -5   6       48.36       55.55      3.30 o 
   0  -5   6        0.95        0.60      1.12 o 
   1  -5   6      150.32      126.72      5.07 o 
   2  -5   6      533.05      494.43     28.95 o 
   3  -5   6       20.07       25.83      3.47 o 
   4  -5   6       46.09       54.10      5.07 o 
   5  -5   6      214.99      224.57      9.15 o 
   6  -5   6       25.10       18.93      5.23 o 
   7  -5   6       92.08       97.78     10.97 o 
   8  -5   6        1.12       -3.32      3.32 o 
   9  -5   6       16.11        5.30      4.07 o 
 -10  -4   6        0.45       -3.21      6.01 o 
  -9  -4   6        1.67        0.14      4.25 o 
  -8  -4   6        2.71       -1.94      3.91 o 
  -7  -4   6       88.13       94.27     10.42 o 
  -6  -4   6      678.49      707.04     24.39 o 
  -5  -4   6       18.75       21.42      2.71 o 
  -4  -4   6       62.73       65.78      6.69 o 
  -3  -4   6      159.76      159.73      6.65 o 
  -2  -4   6      724.29      698.78     10.61 o 
  -1  -4   6       54.32       46.95      2.85 o 
   0  -4   6      508.80      508.02      8.96 o 
   1  -4   6      168.04      158.56      3.28 o 
   2  -4   6      112.70      118.49      5.25 o 
   3  -4   6      310.44      301.78      7.42 o 
   4  -4   6       33.89       28.16      2.86 o 
   5  -4   6       39.15       32.53      4.63 o 
   6  -4   6       67.06       70.84      5.90 o 
   7  -4   6        2.68        8.50      5.57 o 
   8  -4   6        8.40       15.65      9.24 o 
   9  -4   6       65.76       58.53      9.60 o 
 -11  -3   6        7.58        3.01      4.92 o 
 -10  -3   6      122.83      132.17     14.54 o 
  -9  -3   6       19.39       17.36      6.39 o 
  -8  -3   6       44.10       53.27      8.42 o 
  -7  -3   6      447.86      464.15     11.97 o 
  -6  -3   6      374.56      377.10      9.97 o 
  -5  -3   6      178.80      175.71      6.36 o 
  -4  -3   6      281.75      301.79      7.72 o 
  -3  -3   6       95.32       88.73      6.74 o 
  -2  -3   6       42.75       35.75      2.40 o 
  -1  -3   6      327.20      340.23      4.35 o 
   0  -3   6       75.93       67.45      2.03 o 
   1  -3   6      464.59      465.11      6.24 o 
   2  -3   6        9.77        7.51      1.50 o 
   3  -3   6      458.82      435.63     10.31 o 
   4  -3   6      384.66      380.33      9.35 o 
   5  -3   6       17.20       16.44      2.91 o 
   6  -3   6        9.08        9.68      2.59 o 
   7  -3   6      128.67      129.54      9.21 o 
   8  -3   6        7.29       10.98      3.68 o 
   9  -3   6        7.09       14.65      4.21 o 
 -11  -2   6       90.71      101.04     13.74 o 
 -10  -2   6        0.95       -3.18      3.46 o 
  -9  -2   6       75.15       80.03     10.53 o 
  -8  -2   6        2.90        2.65      1.88 o 
  -7  -2   6       80.54       80.53      5.35 o 
  -6  -2   6       21.14       17.53      2.53 o 
  -5  -2   6      270.29      261.91      7.93 o 
  -4  -2   6     1584.84     1559.89     27.60 o 
  -3  -2   6      235.78      225.01      7.51 o 
  -2  -2   6     1027.22     1082.19     14.79 o 
  -1  -2   6      585.30      592.89      8.12 o 
   0  -2   6      679.48      666.11      7.01 o 
   1  -2   6      104.05      104.90      3.63 o 
   2  -2   6      413.41      370.38      8.58 o 
   3  -2   6     1870.61     1794.13     24.43 o 
   4  -2   6        1.20        0.63      1.58 o 
   5  -2   6       17.40       19.16      3.11 o 
   6  -2   6        3.42        3.63      2.35 o 
   7  -2   6       37.70       43.54      6.02 o 
   8  -2   6       34.70       23.20      4.88 o 
   9  -2   6       22.98       21.00      4.65 o 
 -11  -1   6       20.43       12.95      7.42 o 
 -10  -1   6        1.08       -4.12      6.03 o 
  -9  -1   6       39.49       46.25      4.97 o 
  -8  -1   6      246.70      250.62     10.29 o 
  -7  -1   6      254.13      247.07      9.35 o 
  -6  -1   6       38.74       40.54      4.27 o 
  -5  -1   6     1335.84     1290.45     17.74 o 
  -4  -1   6       10.59       13.83      2.44 o 
  -3  -1   6      616.33      659.16     10.96 o 
  -2  -1   6      194.87      198.26      5.70 o 
  -1  -1   6     1299.10     1249.79     18.06 o 
   0  -1   6       52.97       46.53      2.41 o 
   1  -1   6        9.09       10.43      1.41 o 
   2  -1   6      199.24      194.85      5.57 o 
   3  -1   6      356.19      356.06      8.31 o 
   4  -1   6        8.32        6.31      1.84 o 
   5  -1   6       98.63       92.01      6.31 o 
   6  -1   6        3.42        3.45      1.67 o 
   7  -1   6      184.62      170.91      9.85 o 
   8  -1   6        3.26        5.92      2.80 o 
   9  -1   6        2.91        0.92      3.31 o 
 -11   0   6       11.19        4.41      5.53 o 
 -10   0   6       10.05        8.09      6.70 o 
  -9   0   6      287.10      288.06     15.77 o 
  -8   0   6       30.20       32.86      5.51 o 
  -7   0   6       78.95       69.33      6.96 o 
  -6   0   6      357.11      369.16     14.47 o 
  -5   0   6      450.98      441.53     14.74 o 
  -4   0   6      310.66      319.16      8.30 o 
  -3   0   6        1.19        3.94      1.25 o 
  -2   0   6      108.50      115.29      2.83 o 
  -1   0   6     2535.81     2510.77     23.57 o 
   0   0   6      417.60      414.77      4.08 o 
   1   0   6        9.86        9.46      1.31 o 
   2   0   6       60.06       56.86      4.58 o 
   3   0   6      764.55      752.51     15.38 o 
   4   0   6        9.69       13.17      2.70 o 
   5   0   6       24.51       25.39      5.46 o 
   6   0   6       27.88       26.31      6.76 o 
   7   0   6       56.72       54.50      9.03 o 
   8   0   6        0.66        3.10      2.57 o 
   9   0   6        3.38        4.20      2.77 o 
 -11   1   6      104.98      109.68     11.97 o 
 -10   1   6        3.14       -1.75      3.28 o 
  -9   1   6       10.44       13.20      5.66 o 
  -8   1   6      326.39      302.10     15.95 o 
  -7   1   6       92.77       81.92      7.87 o 
  -6   1   6        6.26       11.17      3.85 o 
  -5   1   6     1158.60     1177.35     24.98 o 
  -4   1   6      184.89      175.06      9.21 o 
  -3   1   6       82.03       88.38      2.94 o 
  -2   1   6     1683.74     1789.85     15.42 o 
  -1   1   6     1183.33     1164.78     25.35 o 
   0   1   6        6.05       11.03      1.15 o 
   1   1   6     1199.56     1214.00     30.58 o 
   2   1   6      122.04      123.63      6.05 o 
   3   1   6       45.69       47.27      4.21 o 
   4   1   6      177.98      160.32      7.99 o 
   5   1   6        0.01        2.98      2.66 o 
   6   1   6        1.83        4.46      4.50 o 
   7   1   6       98.07      106.36     12.27 o 
   8   1   6        5.53        8.47      4.71 o 
   9   1   6        3.56        9.24      6.80 o 
 -12   2   6        0.68       -3.37      3.37 o 
 -11   2   6        7.56        7.49      4.53 o 
 -10   2   6       43.01       40.34      7.80 o 
  -9   2   6      116.68      117.15     11.29 o 
  -8   2   6        0.87       -0.98      2.62 o 
  -7   2   6      119.19      141.08     10.58 o 
  -6   2   6      170.27      156.45     10.24 o 
  -5   2   6      317.23      290.77     13.11 o 
  -4   2   6        2.55        1.05      2.05 o 
  -3   2   6     1101.91     1100.14     23.23 o 
  -2   2   6       70.01       68.88      5.98 o 
  -1   2   6      130.34      134.92      5.71 o 
   0   2   6      187.52      197.08      6.92 o 
   1   2   6      318.10      289.85     12.42 o 
   2   2   6       65.91       59.13      2.34 o 
   3   2   6      237.09      218.26      5.56 o 
   4   2   6      133.15      118.33      4.79 o 
   5   2   6      207.59      221.07      8.45 o 
   6   2   6       68.51       60.07      9.03 o 
   7   2   6        8.40       16.31      6.10 o 
   8   2   6      172.94      210.40     17.70 o 
 -12   3   6        7.51        9.10      5.96 o 
 -11   3   6        1.60        3.17      2.84 o 
 -10   3   6       69.95       64.15      9.04 o 
  -9   3   6        8.56       10.49      5.42 o 
  -8   3   6        8.18       10.26      4.25 o 
  -7   3   6       38.46       43.23      6.39 o 
  -6   3   6        2.28        0.09      2.73 o 
  -5   3   6      624.52      614.41     11.11 o 
  -4   3   6        0.16        0.07      0.57 o 
  -3   3   6      672.80      701.81     19.57 o 
  -2   3   6       15.92       20.69      3.59 o 
  -1   3   6      854.07      881.84     14.37 o 
   0   3   6      181.33      181.53      6.78 o 
   1   3   6      359.17      364.41      9.98 o 
   2   3   6      372.56      337.71      8.54 o 
   3   3   6       33.76       29.80      2.13 o 
   4   3   6      566.62      605.80     23.46 o 
   5   3   6      130.77      125.93     12.11 o 
   6   3   6        0.15       -2.32      4.19 o 
   7   3   6        5.04       -0.52      4.60 o 
   8   3   6        0.15        7.12      4.89 o 
 -11   4   6        1.15       -6.19      6.19 o 
 -10   4   6       46.02       42.57      6.82 o 
  -9   4   6       80.09       86.97     11.96 o 
  -8   4   6        1.37        2.72      1.98 o 
  -7   4   6      486.45      500.42     12.84 o 
  -6   4   6       23.48       18.71      2.57 o 
  -5   4   6      817.80      786.49     12.53 o 
  -4   4   6      460.51      482.24      9.83 o 
  -3   4   6       13.49       11.01      3.23 o 
  -2   4   6      442.01      429.71     15.63 o 
  -1   4   6       67.63       67.65      4.03 o 
   0   4   6      569.11      534.93     11.73 o 
   1   4   6       96.99       97.65      5.38 o 
   2   4   6       71.88       71.99      4.88 o 
   3   4   6       21.47       24.09      4.64 o 
   4   4   6       12.20       14.58      4.87 o 
   5   4   6      332.99      356.06     20.12 o 
   6   4   6        1.07       -0.37      4.16 o 
   7   4   6       21.74       21.80      7.26 o 
   8   4   6       52.02       54.87     10.29 o 
 -11   5   6       82.62       77.37     11.29 o 
 -10   5   6        4.07       -2.71      2.71 o 
  -9   5   6        0.02       -1.98      2.19 o 
  -8   5   6      275.03      252.94     15.66 o 
  -7   5   6        2.68        2.35      1.76 o 
  -6   5   6       65.12       62.43      5.23 o 
  -5   5   6       23.31       22.85      2.46 o 
  -4   5   6       29.04       26.14      3.79 o 
  -3   5   6      779.47      793.24     22.80 o 
  -2   5   6      247.16      251.11     12.56 o 
  -1   5   6     1029.52      938.73     16.41 o 
   0   5   6      654.60      623.04     12.77 o 
   1   5   6      196.64      192.58      7.30 o 
   2   5   6      103.14      105.70      6.73 o 
   3   5   6       71.12       55.23      8.03 o 
   4   5   6      345.31      349.69     19.55 o 
   5   5   6       13.84       15.82      5.46 o 
   6   5   6        3.10        5.10      4.78 o 
   7   5   6        4.11        6.90      5.01 o 
 -11   6   6       62.18       49.70      9.54 o 
 -10   6   6       29.45       23.25      6.21 o 
  -9   6   6       13.25        8.49      5.48 o 
  -8   6   6        1.01        5.32      4.62 o 
  -7   6   6       45.40       47.62      4.13 o 
  -6   6   6       90.98       98.22      5.34 o 
  -5   6   6       48.36       45.73      3.42 o 
  -4   6   6      639.52      676.91     11.31 o 
  -3   6   6       30.45       26.55      5.48 o 
  -2   6   6       15.76       11.38      2.22 o 
  -1   6   6        1.42        2.00      1.16 o 
   0   6   6      437.59      446.01     10.61 o 
   1   6   6        0.08       -4.01      4.35 o 
   2   6   6       15.85       12.56      4.53 o 
   3   6   6        2.70        3.41      4.00 o 
   4   6   6       11.17        7.67      5.10 o 
   5   6   6        2.70        5.21      4.41 o 
   6   6   6       28.17       34.38      8.78 o 
   7   6   6       18.61       13.67      7.92 o 
 -10   7   6        0.04       -4.30      4.30 o 
  -9   7   6       23.37       13.61      7.26 o 
  -8   7   6      197.33      222.37     16.27 o 
  -7   7   6       54.93       59.39      8.44 o 
  -6   7   6      152.92      149.92     12.40 o 
  -5   7   6       65.08       67.61      8.33 o 
  -4   7   6      588.57      580.45     21.93 o 
  -3   7   6        8.66        8.30      3.73 o 
  -2   7   6       44.45       49.49      3.71 o 
  -1   7   6       62.71       63.15      5.27 o 
   0   7   6      360.87      376.56     18.86 o 
   1   7   6        6.12       12.54      4.62 o 
   2   7   6        6.67       10.38      4.21 o 
   3   7   6       41.28       48.58      8.40 o 
   4   7   6      191.94      180.05     10.18 o 
   5   7   6       21.88       27.54      6.87 o 
   6   7   6       24.18       31.97      7.85 o 
 -10   8   6       96.24       75.34     11.19 o 
  -9   8   6        6.28       11.02      6.92 o 
  -8   8   6      106.92       95.46     11.13 o 
  -7   8   6        1.88        1.89      4.66 o 
  -6   8   6       92.30       88.15      9.83 o 
  -5   8   6        1.45        1.84      2.85 o 
  -4   8   6      332.31      342.27     17.84 o 
  -3   8   6        5.25       10.63      3.60 o 
  -2   8   6      229.15      223.81     10.00 o 
  -1   8   6        1.60       -0.54      3.59 o 
   0   8   6      317.26      320.45     18.61 o 
   1   8   6       86.13       82.42      9.92 o 
   2   8   6      229.49      242.39     17.59 o 
   3   8   6      125.74      122.70     12.97 o 
   4   8   6       56.27       47.75      6.18 o 
   5   8   6      133.84      150.50     15.07 o 
  -9   9   6        5.65        7.56      3.53 o 
  -8   9   6       60.33       69.34      9.60 o 
  -7   9   6       13.77       15.98      4.50 o 
  -6   9   6      181.14      180.02     14.47 o 
  -5   9   6        4.63        4.25      3.89 o 
  -4   9   6       86.76       83.29      9.47 o 
  -3   9   6       17.41       11.86      4.05 o 
  -2   9   6      132.15      139.85      8.36 o 
  -1   9   6      271.40      314.01     18.95 o 
   0   9   6       38.80       37.43      7.35 o 
   1   9   6       11.41        7.39      4.69 o 
   2   9   6        8.51        4.51      4.14 o 
   3   9   6        2.99        4.01      2.98 o 
   4   9   6       97.78       80.67     11.44 o 
   5   9   6       32.96       36.34      8.24 o 
  -8  10   6        3.20        9.29      3.92 o 
  -7  10   6       50.14       63.31      9.22 o 
  -6  10   6       47.55       47.67      8.24 o 
  -5  10   6        9.18        4.66      3.91 o 
  -4  10   6       61.22       71.79      8.96 o 
  -3  10   6        6.98        4.05      3.06 o 
  -2  10   6        6.75        2.16      2.58 o 
  -1  10   6      107.48      117.03     12.40 o 
   0  10   6      118.77      113.98     13.22 o 
   1  10   6       10.07       10.36      5.67 o 
   2  10   6       28.49       22.98      5.39 o 
   3  10   6       41.09       45.19      6.09 o 
   4  10   6       93.86       88.98     12.93 o 
  -8  11   6        3.05       -2.05      4.10 o 
  -7  11   6        3.27        6.32      4.42 o 
  -6  11   6      173.79      188.82     15.95 o 
  -5  11   6        2.44        0.21      3.67 o 
  -4  11   6      132.86      144.84     11.66 o 
  -3  11   6      128.52      134.08     13.83 o 
  -2  11   6        5.40        2.73      5.23 o 
  -1  11   6        9.53        9.40      5.17 o 
   0  11   6       28.21       35.72      7.10 o 
   1  11   6       52.20       46.69      7.30 o 
   2  11   6        0.08       -1.90      1.90 o 
   3  11   6        9.43       14.70      6.21 o 
  -6  12   6        1.45        0.04      2.02 o 
  -5  12   6       13.75       20.85      7.30 o 
  -4  12   6       17.12       21.73      5.67 o 
  -3  12   6       50.05       44.76      8.97 o 
  -2  12   6        0.05       -5.48      5.48 o 
  -1  12   6       64.61       63.07      7.80 o 
   0  12   6       16.52       27.86      9.14 o 
   1  12   6       21.20       26.74      5.16 o 
  -4  13   6      111.74      116.48     14.25 o 
  -3  13   6       72.30       51.54     10.06 o 
  -2  13   6       72.32       73.86     12.42 o 
  -2 -13   7       31.19       18.75      5.76 o 
  -1 -13   7       29.68       28.88      7.94 o 
   0 -13   7        3.91        2.37      3.73 o 
   1 -13   7       25.11       23.42      5.73 o 
   2 -13   7       69.24       82.44     10.88 o 
  -4 -12   7       71.70       73.82     11.19 o 
  -3 -12   7       22.67       18.55      6.85 o 
  -2 -12   7      302.90      317.60     21.39 o 
  -1 -12   7       73.77      100.76     12.49 o 
   0 -12   7       82.31       86.31      8.30 o 
   1 -12   7       34.40       26.06      6.74 o 
   2 -12   7       66.67       76.10     10.36 o 
   3 -12   7        2.58        4.57      2.80 o 
   4 -12   7       14.41       10.31      5.33 o 
  -6 -11   7      144.79      169.78     16.25 o 
  -5 -11   7       33.01       30.76      8.30 o 
  -4 -11   7        2.39       -1.55      4.21 o 
  -3 -11   7        7.12        4.16      3.28 o 
  -2 -11   7       93.21       87.22     11.42 o 
  -1 -11   7       72.56       84.79     10.70 o 
   0 -11   7        0.24       -0.14      4.37 o 
   1 -11   7       31.99       32.75      5.28 o 
   2 -11   7      169.95      167.91     14.68 o 
   3 -11   7       53.42       41.03      9.08 o 
   4 -11   7       19.48       26.83      6.57 o 
   5 -11   7       22.86       27.85      7.35 o 
   6 -11   7      107.63      112.09     12.79 o 
  -7 -10   7        0.19       -2.21      4.07 o 
  -6 -10   7        5.91        9.03      4.91 o 
  -5 -10   7       64.58       69.20     10.20 o 
  -4 -10   7        1.14        4.87      4.10 o 
  -3 -10   7       10.65       15.02      5.08 o 
  -2 -10   7      396.76      385.02     21.03 o 
  -1 -10   7      107.63      107.68      8.14 o 
   0 -10   7        1.03        2.10      2.92 o 
   1 -10   7      109.89      109.38      8.02 o 
   2 -10   7      644.25      620.45     26.74 o 
   3 -10   7       11.69       17.59      4.23 o 
   4 -10   7        1.59        2.88      2.53 o 
   5 -10   7       19.49       19.70      6.28 o 
   6 -10   7       23.55       29.44      4.69 o 
   7 -10   7        5.56        1.50      4.30 o 
  -8  -9   7       25.36       27.51      8.03 o 
  -7  -9   7       13.35       10.81      6.40 o 
  -6  -9   7      112.01      119.67     13.04 o 
  -5  -9   7        3.33       11.99      4.78 o 
  -4  -9   7       45.58       42.21      7.56 o 
  -3  -9   7       85.01       76.46      9.04 o 
  -2  -9   7      403.72      382.43     19.82 o 
  -1  -9   7       38.98       43.99      5.04 o 
   0  -9   7       75.49       75.08      4.97 o 
   1  -9   7      149.87      153.19      7.14 o 
   2  -9   7       11.23        8.69      2.94 o 
   3  -9   7       14.89       13.29      5.24 o 
   4  -9   7        0.00       10.78      3.98 o 
   5  -9   7        4.41        5.69      4.75 o 
   6  -9   7       16.67       15.86      7.23 o 
   7  -9   7       11.57        9.27      3.24 o 
  -8  -8   7       40.01       64.70     10.74 o 
  -7  -8   7        6.22        3.64      4.50 o 
  -6  -8   7       18.24       27.31      7.30 o 
  -5  -8   7        4.89        0.09      4.19 o 
  -4  -8   7       24.71       26.30      5.74 o 
  -3  -8   7        0.39        4.11      2.31 o 
  -2  -8   7      305.71      313.92     10.90 o 
  -1  -8   7       33.93       39.40      3.55 o 
   0  -8   7       84.79       86.82      5.99 o 
   1  -8   7      126.33      112.96      7.16 o 
   2  -8   7      293.70      287.70     11.62 o 
   3  -8   7      150.76      150.09      8.93 o 
   4  -8   7      184.47      184.16     14.52 o 
   5  -8   7      216.12      214.31     16.39 o 
   6  -8   7       85.94       97.48     12.08 o 
   7  -8   7       13.17       28.51      7.26 o 
   8  -8   7        8.54        2.55      4.14 o 
  -9  -7   7       43.63       48.10      9.69 o 
  -8  -7   7        5.54        4.62      5.62 o 
  -7  -7   7        2.79        2.91      4.76 o 
  -6  -7   7      262.79      265.29     17.59 o 
  -5  -7   7      110.04      110.27      6.99 o 
  -4  -7   7        1.99        4.31      2.47 o 
  -3  -7   7       39.53       39.02      4.13 o 
  -2  -7   7        3.23        5.28      2.16 o 
  -1  -7   7      391.36      409.71      9.99 o 
   0  -7   7      166.37      167.28      6.98 o 
   1  -7   7       26.31       27.58      3.03 o 
   2  -7   7        0.91        3.87      3.31 o 
   3  -7   7      150.42      141.52      8.37 o 
   4  -7   7        3.20        7.35      4.46 o 
   5  -7   7       17.10       16.61      6.10 o 
   6  -7   7       42.33       40.16      7.17 o 
   7  -7   7        0.21       -4.73      4.73 o 
   8  -7   7        4.88       -0.02      3.76 o 
 -10  -6   7       32.98       43.56     11.06 o 
  -9  -6   7        4.58        4.83      3.32 o 
  -8  -6   7      142.74      152.78     14.95 o 
  -7  -6   7      108.69      112.89     11.88 o 
  -6  -6   7        0.02       -0.02      3.73 o 
  -5  -6   7      739.29      716.27     16.79 o 
  -4  -6   7      225.34      224.56      9.23 o 
  -3  -6   7       62.64       69.38      5.23 o 
  -2  -6   7        4.03        4.70      1.77 o 
  -1  -6   7      267.81      239.97      7.29 o 
   0  -6   7      403.40      411.22      9.64 o 
   1  -6   7        0.49        3.27      1.68 o 
   2  -6   7       56.45       63.43      5.71 o 
   3  -6   7      314.66      330.91     12.14 o 
   4  -6   7       33.45       34.73      4.69 o 
   5  -6   7       66.06       69.97      9.54 o 
   6  -6   7        9.75       16.50      4.92 o 
   7  -6   7       52.05       58.67      9.29 o 
   8  -6   7        5.59        4.28      4.62 o 
 -10  -5   7        0.91        8.08      5.99 o 
  -9  -5   7       32.67       41.42      9.08 o 
  -8  -5   7        7.65       -0.25      4.12 o 
  -7  -5   7       20.47       14.33      5.33 o 
  -6  -5   7       23.86       24.98      5.85 o 
  -5  -5   7        0.65       -1.53      2.89 o 
  -4  -5   7      859.61      863.95     17.25 o 
  -3  -5   7      149.18      140.43      6.83 o 
  -2  -5   7       27.87       27.65      2.70 o 
  -1  -5   7     1262.96     1269.24     22.45 o 
   0  -5   7      301.76      303.95      8.15 o 
   1  -5   7      250.14      225.50      8.18 o 
   2  -5   7      184.59      173.75      8.13 o 
   3  -5   7      583.23      579.11     15.63 o 
   4  -5   7        0.52       -1.26      1.58 o 
   5  -5   7      163.33      171.05      8.10 o 
   6  -5   7       13.75       11.61      4.86 o 
   7  -5   7       12.02       11.06      5.57 o 
   8  -5   7        0.76       -4.21      4.21 o 
 -10  -4   7        0.98       -5.55      5.55 o 
  -9  -4   7        7.68        1.96      5.51 o 
  -8  -4   7      110.10      100.62     11.13 o 
  -7  -4   7        2.24        7.31      4.67 o 
  -6  -4   7       39.57       48.11      7.42 o 
  -5  -4   7      596.72      566.46     20.62 o 
  -4  -4   7      140.83      139.47      9.76 o 
  -3  -4   7       60.07       66.84      4.60 o 
  -2  -4   7       24.08       22.43      1.17 o 
  -1  -4   7      470.73      474.87     12.40 o 
   0  -4   7        3.91        7.24      1.55 o 
   1  -4   7      126.51      112.55      3.06 o 
   2  -4   7      160.27      164.48      5.02 o 
   3  -4   7      508.01      515.37     10.05 o 
   4  -4   7      307.44      312.11      8.77 o 
   5  -4   7        0.34        0.91      2.20 o 
   6  -4   7       19.69       17.98      4.69 o 
   7  -4   7      253.72      275.81     14.25 o 
   8  -4   7        0.09        2.32      5.07 o 
   9  -4   7       13.43       10.53      3.91 o 
 -11  -3   7        7.13        6.92      5.00 o 
 -10  -3   7        8.13       11.24      6.89 o 
  -9  -3   7      301.24      309.77     20.44 o 
  -8  -3   7        0.01       -4.87      4.87 o 
  -7  -3   7       46.93       54.30      4.42 o 
  -6  -3   7       56.94       55.00      4.25 o 
  -5  -3   7        1.42        4.89      1.60 o 
  -4  -3   7      157.19      147.42      5.84 o 
  -3  -3   7      839.03      884.63     15.54 o 
  -2  -3   7      246.13      239.17      6.10 o 
  -1  -3   7      358.52      346.13      5.01 o 
   0  -3   7      185.00      182.94      3.81 o 
   1  -3   7        0.11        1.28      0.73 o 
   2  -3   7        1.02        0.84      1.00 o 
   3  -3   7      611.99      633.11     11.33 o 
   4  -3   7       22.48       21.75      3.07 o 
   5  -3   7       23.55       31.26      3.98 o 
   6  -3   7       96.59       81.21      6.55 o 
   7  -3   7        1.04        2.85      2.79 o 
   8  -3   7       20.12       18.08      8.86 o 
   9  -3   7        4.38        7.04      3.10 o 
 -11  -2   7       32.25       30.52      9.13 o 
 -10  -2   7        3.64        4.51      5.01 o 
  -9  -2   7       46.39       46.22      8.12 o 
  -8  -2   7       14.07       20.30      4.87 o 
  -7  -2   7       73.42       80.17      5.38 o 
  -6  -2   7       48.10       45.39      4.02 o 
  -5  -2   7        3.21        3.84      1.62 o 
  -4  -2   7        3.22        6.79      1.76 o 
  -3  -2   7     1297.73     1353.23     24.23 o 
  -2  -2   7        7.50        8.75      1.23 o 
  -1  -2   7      607.52      602.39      7.00 o 
   0  -2   7      441.53      409.36      5.99 o 
   1  -2   7     1038.55      999.19     11.84 o 
   2  -2   7      301.51      269.62      6.82 o 
   3  -2   7       46.77       39.68      3.10 o 
   4  -2   7        4.39        3.75      1.71 o 
   5  -2   7        0.02       -2.41      2.73 o 
   6  -2   7        1.44        3.32      2.66 o 
   7  -2   7       75.85       74.47      7.00 o 
   8  -2   7        4.66        2.33      2.57 o 
   9  -2   7       28.40       31.58      5.21 o 
 -11  -1   7       10.37       11.56      7.03 o 
 -10  -1   7        5.33        3.35      4.26 o 
  -9  -1   7       92.51       93.21      7.46 o 
  -8  -1   7       24.00       18.02      3.63 o 
  -7  -1   7      499.32      518.48     13.69 o 
  -6  -1   7       70.40       65.93      4.67 o 
  -5  -1   7       44.30       42.50      3.56 o 
  -4  -1   7      257.75      230.72     13.09 o 
  -3  -1   7      635.22      647.20     11.50 o 
  -2  -1   7       62.64       75.29      4.01 o 
  -1  -1   7      104.85       97.31      2.73 o 
   0  -1   7       28.84       30.47      1.64 o 
   1  -1   7      194.04      186.45      5.29 o 
   2  -1   7      220.07      209.99      6.15 o 
   3  -1   7      116.76      107.38      6.74 o 
   4  -1   7       35.95       33.52      3.90 o 
   5  -1   7      240.75      225.56     15.98 o 
   6  -1   7      131.97      141.13      8.65 o 
   7  -1   7       11.60        4.92      3.98 o 
   8  -1   7        8.40        9.77      4.09 o 
   9  -1   7       19.65       22.34      4.41 o 
 -11   0   7       69.11       73.04     11.33 o 
 -10   0   7       78.87       96.23      7.65 o 
  -9   0   7        0.02       -2.01      2.64 o 
  -8   0   7      563.56      535.15     15.22 o 
  -7   0   7       28.80       29.05      3.69 o 
  -6   0   7      137.82      141.83     11.12 o 
  -5   0   7      444.42      429.78     10.83 o 
  -4   0   7       78.04       77.34      4.41 o 
  -3   0   7      387.89      359.61      8.45 o 
  -2   0   7        2.16        1.39      0.79 o 
  -1   0   7      124.15      135.37      3.17 o 
   0   0   7      618.65      615.87     11.31 o 
   1   0   7      480.38      466.38      8.30 o 
   2   0   7      103.40       99.77      4.35 o 
   3   0   7       14.98       12.89      2.05 o 
   4   0   7      180.38      182.61      7.02 o 
   5   0   7        6.28       -0.45      2.91 o 
   6   0   7       90.08       88.70      8.83 o 
   7   0   7        7.08        5.22      5.15 o 
   8   0   7        2.28        7.68      3.65 o 
   9   0   7        7.50        9.81      3.99 o 
 -11   1   7       36.80       46.36     10.22 o 
 -10   1   7       92.61       89.31      9.95 o 
  -9   1   7      175.54      186.85     13.22 o 
  -8   1   7      279.06      298.92     15.98 o 
  -7   1   7      450.74      479.76     18.89 o 
  -6   1   7      139.51      133.14      9.63 o 
  -5   1   7       53.95       54.16      5.94 o 
  -4   1   7     1404.91     1502.00     28.60 o 
  -3   1   7      398.27      379.76      5.52 o 
  -2   1   7      222.07      242.24      5.26 o 
  -1   1   7        0.07        0.09      0.22 o 
   0   1   7      610.55      597.78      7.98 o 
   1   1   7      145.90      166.00      5.58 o 
   2   1   7      461.65      406.42     11.53 o 
   3   1   7       65.63       65.91      6.07 o 
   4   1   7       67.56       64.80      5.52 o 
   5   1   7       47.20       49.75      7.92 o 
   6   1   7       10.73        3.44      5.14 o 
   7   1   7        0.17        1.73      5.37 o 
   8   1   7       19.73       20.83      5.74 o 
 -12   2   7        2.84       -2.84      2.84 o 
 -11   2   7       69.42       65.29      9.83 o 
 -10   2   7       27.38       18.87      6.08 o 
  -9   2   7       12.43        8.79      3.37 o 
  -8   2   7       60.08       58.73      7.81 o 
  -7   2   7      145.68      126.70     10.24 o 
  -6   2   7       85.23       62.14      7.06 o 
  -5   2   7        0.94        2.55      2.71 o 
  -4   2   7      317.91      276.46     10.86 o 
  -3   2   7      243.49      234.66     11.63 o 
  -2   2   7      601.79      641.23      7.94 o 
  -1   2   7        5.29        4.67      2.28 o 
   0   2   7      284.43      278.45      5.28 o 
   1   2   7      306.33      274.95      9.22 o 
   2   2   7       77.45       65.46      4.87 o 
   3   2   7       13.11        9.61      2.60 o 
   4   2   7      678.63      636.43     16.54 o 
   5   2   7       34.37       26.88      6.76 o 
   6   2   7       47.81       58.03      8.76 o 
   7   2   7       39.35       39.39      8.40 o 
   8   2   7       18.51        7.17      5.39 o 
 -11   3   7        4.74        3.82      4.76 o 
 -10   3   7       54.72       55.14      5.59 o 
  -9   3   7       25.05       28.99      6.24 o 
  -8   3   7        5.49        9.58      3.80 o 
  -7   3   7       65.78       76.85      8.37 o 
  -6   3   7       38.66       41.64      3.34 o 
  -5   3   7      265.31      235.20      6.32 o 
  -4   3   7      149.98      147.25      4.77 o 
  -3   3   7      296.99      284.65     13.36 o 
  -2   3   7      411.24      407.69      4.61 o 
  -1   3   7      154.33      148.50      8.96 o 
   0   3   7      706.49      676.32     14.82 o 
   1   3   7       58.38       75.67      9.96 o 
   2   3   7      225.86      240.28      9.22 o 
   3   3   7       79.94       77.89      5.65 o 
   4   3   7      116.62      112.35     10.97 o 
   5   3   7       39.78       47.61      7.92 o 
   6   3   7       13.25       10.47      4.91 o 
   7   3   7       66.68       67.56     10.63 o 
   8   3   7      153.75      152.42     15.73 o 
 -11   4   7        9.91        9.40      3.62 o 
 -10   4   7       12.52       12.56      5.00 o 
  -9   4   7       69.52       62.05      9.24 o 
  -8   4   7      149.37      144.88      8.94 o 
  -7   4   7      116.10      103.79      5.71 o 
  -6   4   7      458.04      467.18     10.57 o 
  -5   4   7       18.40       15.40      1.74 o 
  -4   4   7      199.15      178.41     11.51 o 
  -3   4   7     1460.33     1476.18     31.34 o 
  -2   4   7     1273.68     1218.70     18.98 o 
  -1   4   7      662.41      648.67     13.89 o 
   0   4   7        0.07        1.82      1.62 o 
   1   4   7        0.23       -0.92      1.29 o 
   2   4   7        7.57        9.40      2.35 o 
   3   4   7       69.32       68.12      7.34 o 
   4   4   7      110.88      130.96     12.42 o 
   5   4   7        1.00        4.83      4.96 o 
   6   4   7       51.13       61.56      9.78 o 
   7   4   7        1.20        3.34      5.60 o 
 -11   5   7        5.04       -2.66      6.03 o 
 -10   5   7       22.78       19.23      6.33 o 
  -9   5   7      107.10       98.56     11.40 o 
  -8   5   7        2.62       -2.68      2.96 o 
  -7   5   7       12.79       19.66      5.03 o 
  -6   5   7       15.32       12.36      4.48 o 
  -5   5   7       68.25       63.19      7.80 o 
  -4   5   7       52.76       55.66      7.23 o 
  -3   5   7      202.45      192.12     12.17 o 
  -2   5   7     1320.92     1331.60     20.08 o 
  -1   5   7        7.82       13.05      2.56 o 
   0   5   7      103.57       93.90      5.86 o 
   1   5   7      104.93      101.64      5.87 o 
   2   5   7      566.63      567.98     14.08 o 
   3   5   7       17.10       25.85      6.28 o 
   4   5   7       14.93       10.61      5.57 o 
   5   5   7      126.01      126.16     13.70 o 
   6   5   7        8.00        5.12      4.34 o 
   7   5   7        0.40        4.19      3.44 o 
 -11   6   7        0.04        2.98      5.30 o 
 -10   6   7        2.03        8.74      4.34 o 
  -9   6   7        7.50        3.09      3.92 o 
  -8   6   7      212.54      224.51     16.54 o 
  -7   6   7        2.07       -0.23      3.59 o 
  -6   6   7      601.44      606.14     24.14 o 
  -5   6   7      131.41      129.32     11.19 o 
  -4   6   7        6.17        1.50      3.46 o 
  -3   6   7        0.15       -2.94      2.94 o 
  -2   6   7      304.39      311.91      9.92 o 
  -1   6   7      108.23      100.12      6.22 o 
   0   6   7        1.69        1.00      1.82 o 
   1   6   7      351.32      342.13     18.87 o 
   2   6   7        8.62        4.94      3.76 o 
   3   6   7       82.79       78.39     10.20 o 
   4   6   7       19.77       19.12      6.05 o 
   5   6   7        1.81       12.86      6.53 o 
   6   6   7       69.30       59.35     10.95 o 
 -10   7   7      110.79      111.71     12.81 o 
  -9   7   7       61.67       58.96      9.88 o 
  -8   7   7        1.06       -0.11      2.41 o 
  -7   7   7      121.83      113.05     11.63 o 
  -6   7   7       21.38       25.46      5.42 o 
  -5   7   7        1.66       -2.18      3.43 o 
  -4   7   7       68.10       64.28      8.15 o 
  -3   7   7      237.73      249.04      9.64 o 
  -2   7   7       94.96       88.70      4.72 o 
  -1   7   7       57.16       48.42      7.83 o 
   0   7   7       16.04       15.38      5.51 o 
   1   7   7      146.33      136.78     12.76 o 
   2   7   7      227.42      223.42     16.57 o 
   3   7   7        1.95       -2.32      3.80 o 
   4   7   7       15.22       23.39      7.19 o 
   5   7   7       15.35       18.59      5.73 o 
   6   7   7        5.39        8.28      5.10 o 
 -10   8   7        0.19       -0.02      1.86 o 
  -9   8   7        1.21       -5.90      6.64 o 
  -8   8   7       67.91       67.76      9.56 o 
  -7   8   7        8.54        4.80      4.78 o 
  -6   8   7       92.96       78.41      9.99 o 
  -5   8   7        7.22       12.06      5.14 o 
  -4   8   7      101.43      110.80     10.70 o 
  -3   8   7      314.23      320.62     17.25 o 
  -2   8   7      358.61      377.29     13.64 o 
  -1   8   7       78.52       81.76     10.19 o 
   0   8   7       30.50       16.98      6.30 o 
   1   8   7      313.96      330.48     20.27 o 
   2   8   7        1.08       -3.09      3.09 o 
   3   8   7      158.39      186.67     16.04 o 
   4   8   7        0.56        3.91      5.94 o 
   5   8   7        0.17        0.34      4.92 o 
  -9   9   7        8.65        8.97      4.98 o 
  -8   9   7       40.90       67.27     10.03 o 
  -7   9   7       66.35       79.46      9.87 o 
  -6   9   7      146.43      156.58     13.59 o 
  -5   9   7      115.58      117.72     11.72 o 
  -4   9   7       10.71       10.88      5.03 o 
  -3   9   7      446.02      457.75     15.72 o 
  -2   9   7       14.32       13.27      4.72 o 
  -1   9   7       39.48       31.13      7.15 o 
   0   9   7       31.50       27.31      7.56 o 
   1   9   7        3.54        6.05      4.75 o 
   2   9   7       49.39       60.96     10.17 o 
   3   9   7       87.44       87.24      8.15 o 
   4   9   7        0.02        1.00      3.50 o 
  -8  10   7       33.29       21.89      5.89 o 
  -7  10   7        7.05       -2.89      3.89 o 
  -6  10   7        6.00        1.36      4.48 o 
  -5  10   7       40.89       44.01      8.21 o 
  -4  10   7       16.11       20.28      5.94 o 
  -3  10   7       28.73       21.79      4.48 o 
  -2  10   7       49.46       47.29      9.13 o 
  -1  10   7      263.67      292.23     20.32 o 
   0  10   7       80.56       87.34     11.95 o 
   1  10   7      153.21      162.63     16.11 o 
   2  10   7        5.45        0.88      2.03 o 
   3  10   7       70.01       63.70      7.62 o 
  -7  11   7       64.51       63.05     10.24 o 
  -6  11   7       56.59       64.51     10.26 o 
  -5  11   7      164.80      172.67     14.63 o 
  -4  11   7        2.56        4.30      3.22 o 
  -3  11   7       12.04        9.72      5.51 o 
  -2  11   7      135.10      156.17     15.77 o 
  -1  11   7      114.10      125.20     14.90 o 
   0  11   7       93.34      104.45     13.81 o 
   1  11   7        6.77        2.84      2.85 o 
   2  11   7       49.42       42.31     10.67 o 
  -6  12   7       15.28       19.00      5.76 o 
  -5  12   7        2.59        7.24      4.76 o 
  -4  12   7        6.46        6.05      5.94 o 
  -3  12   7       56.24       61.12     10.76 o 
  -2  12   7        5.70        7.01      5.76 o 
  -1  12   7       22.25       34.66      7.21 o 
   0  12   7        2.45        6.76      3.73 o 
   0 -13   8       41.88       41.48      8.74 o 
  -4 -12   8       59.29       74.36     11.45 o 
  -3 -12   8        3.15        7.81      5.94 o 
  -2 -12   8       54.06       54.70      9.42 o 
  -1 -12   8       60.02       71.89     11.69 o 
   0 -12   8       78.96       75.34      7.55 o 
   1 -12   8        2.88        8.63      4.91 o 
   2 -12   8        8.91       10.33      4.00 o 
   3 -12   8       21.52       38.21      7.90 o 
  -5 -11   8       11.08        8.35      4.07 o 
  -4 -11   8       69.73       63.40     10.24 o 
  -3 -11   8        1.59        1.23      3.55 o 
  -2 -11   8       38.89       42.85      8.90 o 
  -1 -11   8        7.18       14.11      6.17 o 
   0 -11   8       62.83       73.71      7.34 o 
   1 -11   8       36.99       34.72      6.58 o 
   2 -11   8       22.29       40.91      8.05 o 
   3 -11   8       12.57        1.52      3.50 o 
   4 -11   8       85.16       79.35     10.61 o 
   5 -11   8        4.24        2.87      3.43 o 
  -6 -10   8        9.83       22.94      6.12 o 
  -5 -10   8       14.87        7.76      5.44 o 
  -4 -10   8      263.75      288.90     19.68 o 
  -3 -10   8       31.54       31.88      7.10 o 
  -2 -10   8       38.36       42.35      7.83 o 
  -1 -10   8       84.05       89.11      7.38 o 
   0 -10   8       65.89       61.88      6.31 o 
   1 -10   8        3.27        4.07      2.67 o 
   2 -10   8       46.28       46.99      8.85 o 
   3 -10   8       72.05       59.78      9.74 o 
   4 -10   8        0.22       -1.52      3.82 o 
   5 -10   8       37.79       54.18      6.29 o 
   6 -10   8       21.06       15.76      3.39 o 
  -7  -9   8        3.32        5.41      5.80 o 
  -6  -9   8       54.26       66.72     10.40 o 
  -5  -9   8      511.23      566.05     26.35 o 
  -4  -9   8       20.00       18.13      5.73 o 
  -3  -9   8       10.77       19.62      5.44 o 
  -2  -9   8       34.92       38.28      6.83 o 
  -1  -9   8      136.30      142.26      6.78 o 
   0  -9   8        3.33        2.19      1.73 o 
   1  -9   8       11.52       10.76      2.72 o 
   2  -9   8        0.01       -2.84      3.07 o 
   3  -9   8        7.63        8.96      4.05 o 
   4  -9   8        1.89        0.68      2.57 o 
   5  -9   8        1.87        7.30      4.23 o 
   6  -9   8       31.50       26.26      6.96 o 
   7  -9   8       69.00       93.85     11.56 o 
  -8  -8   8       21.01       30.31      7.87 o 
  -7  -8   8        8.84       13.84      5.49 o 
  -6  -8   8       32.40       24.87      6.85 o 
  -5  -8   8        0.49        0.39      3.84 o 
  -4  -8   8      307.31      307.09     18.02 o 
  -3  -8   8       14.42        9.61      2.74 o 
  -2  -8   8       64.49       67.38      7.79 o 
  -1  -8   8      458.30      481.91     11.86 o 
   0  -8   8      207.31      204.11      7.95 o 
   1  -8   8       57.98       56.60      4.62 o 
   2  -8   8        6.73        2.00      2.19 o 
   3  -8   8      368.60      373.42     30.62 o 
   4  -8   8      139.31      140.26     12.76 o 
   5  -8   8       43.90       41.17      8.13 o 
   6  -8   8        8.73        6.89      4.25 o 
   7  -8   8        0.55        0.09      3.78 o 
  -9  -7   8        5.77       11.33      5.26 o 
  -8  -7   8       50.37       36.80      8.22 o 
  -7  -7   8       18.39       13.52      5.51 o 
  -6  -7   8       45.66       51.32      8.13 o 
  -5  -7   8      190.02      208.72     17.01 o 
  -4  -7   8       32.93       31.85      4.44 o 
  -3  -7   8      346.33      339.01     11.72 o 
  -2  -7   8      150.20      151.31      6.55 o 
  -1  -7   8      127.03      131.64      6.10 o 
   0  -7   8       12.55       16.70      2.56 o 
   1  -7   8      443.63      417.35     10.93 o 
   2  -7   8       20.82       15.24      3.42 o 
   3  -7   8       26.87       30.77      4.54 o 
   4  -7   8       11.94       13.67      4.21 o 
   5  -7   8       21.32       18.96      4.78 o 
   6  -7   8        0.16       -4.67      4.67 o 
   7  -7   8       63.03       74.66     10.61 o 
  -9  -6   8       67.34       64.49     11.42 o 
  -8  -6   8        9.98        3.10      7.46 o 
  -7  -6   8      378.51      386.93     21.60 o 
  -6  -6   8       19.49       16.55      3.87 o 
  -5  -6   8      190.26      188.56      9.32 o 
  -4  -6   8       36.49       32.73      4.08 o 
  -3  -6   8       92.60       97.48      6.26 o 
  -2  -6   8       88.95       87.07      4.81 o 
  -1  -6   8      140.91      146.59      6.08 o 
   0  -6   8       45.52       40.61      3.45 o 
   1  -6   8      408.27      390.21     14.41 o 
   2  -6   8       26.52       25.73      3.79 o 
   3  -6   8       99.70       85.89      7.23 o 
   4  -6   8      118.44      112.95      8.08 o 
   5  -6   8       81.44       78.94      9.70 o 
   6  -6   8       36.04       29.85      7.12 o 
   7  -6   8        2.64        1.98      3.50 o 
   8  -6   8       15.90       18.57      5.71 o 
 -10  -5   8        2.88       -0.25      5.48 o 
  -9  -5   8        7.30        2.59      4.51 o 
  -8  -5   8        0.43       -0.95      3.18 o 
  -7  -5   8       60.63       70.04      9.33 o 
  -6  -5   8       65.38       65.97      8.44 o 
  -5  -5   8      574.76      583.87     16.01 o 
  -4  -5   8        6.54        5.48      2.24 o 
  -3  -5   8      587.96      574.70     16.11 o 
  -2  -5   8       26.52       28.62      2.81 o 
  -1  -5   8      180.57      153.60      5.88 o 
   0  -5   8      365.70      344.27      9.62 o 
   1  -5   8      455.41      493.84     13.31 o 
   2  -5   8        1.11        2.69      2.15 o 
   3  -5   8      163.45      160.08     12.30 o 
   4  -5   8      333.76      329.33     13.11 o 
   5  -5   8       72.08       82.72      9.81 o 
   6  -5   8       17.34       19.77      5.48 o 
   7  -5   8        0.05       -2.77      2.77 o 
   8  -5   8        0.17       -1.28      4.85 o 
 -10  -4   8        0.32        1.30      4.71 o 
  -9  -4   8       10.67       11.69      5.55 o 
  -8  -4   8        7.00        9.12      4.58 o 
  -7  -4   8      308.55      321.67     18.29 o 
  -6  -4   8       36.68       39.28      6.53 o 
  -5  -4   8      133.41      130.14     10.29 o 
  -4  -4   8      441.23      447.63     12.61 o 
  -3  -4   8      143.95      136.87      6.83 o 
  -2  -4   8       17.10       18.98      1.44 o 
  -1  -4   8      141.91      133.91      5.14 o 
   0  -4   8      121.97      119.86      5.84 o 
   1  -4   8      119.23      119.39      3.44 o 
   2  -4   8       51.78       49.31      3.07 o 
   3  -4   8       15.77       22.32      4.36 o 
   4  -4   8        1.84        2.56      1.81 o 
   5  -4   8      370.30      381.13     12.66 o 
   6  -4   8        4.27        3.69      2.96 o 
   7  -4   8        3.07       -0.02      2.82 o 
   8  -4   8       78.91       77.34     11.33 o 
 -11  -3   8       56.11       58.05     10.40 o 
 -10  -3   8       46.42       49.36      9.62 o 
  -9  -3   8        0.45       -0.30      4.73 o 
  -8  -3   8      185.88      193.29     14.93 o 
  -7  -3   8        5.22        5.09      1.74 o 
  -6  -3   8        8.28        8.97      2.11 o 
  -5  -3   8       66.41       62.64      5.46 o 
  -4  -3   8      162.25      166.19     10.19 o 
  -3  -3   8      736.19      708.08     36.21 o 
  -2  -3   8       63.77       59.45      4.70 o 
  -1  -3   8       20.39       23.09      1.55 o 
   0  -3   8      139.99      141.16      3.69 o 
   1  -3   8      201.57      214.01      5.69 o 
   2  -3   8       78.79       78.57      3.91 o 
   3  -3   8       56.19       56.63      4.09 o 
   4  -3   8      421.31      420.67     15.51 o 
   5  -3   8       32.14       29.93      3.67 o 
   6  -3   8      140.64      149.69     10.19 o 
   7  -3   8        1.94        3.13      2.16 o 
   8  -3   8        1.06        1.76      5.82 o 
 -11  -2   8        3.64        1.73      1.93 o 
 -10  -2   8       41.26       36.55      8.10 o 
  -9  -2   8        0.02        2.48      4.35 o 
  -8  -2   8       56.79       65.56      5.37 o 
  -7  -2   8      341.20      358.33     11.55 o 
  -6  -2   8        3.20        3.42      1.82 o 
  -5  -2   8       77.28       80.28      4.90 o 
  -4  -2   8     1390.87     1370.49     18.76 o 
  -3  -2   8      153.11      167.56      6.91 o 
  -2  -2   8       58.82       46.69      2.73 o 
  -1  -2   8       12.05       10.93      1.27 o 
   0  -2   8     1176.44     1147.17     19.85 o 
   1  -2   8      215.15      203.47      6.61 o 
   2  -2   8        0.24        1.05      1.68 o 
   3  -2   8       20.35       20.22      2.45 o 
   4  -2   8      101.36       94.35      6.69 o 
   5  -2   8       17.54       10.35      2.97 o 
   6  -2   8       11.40       15.68      3.76 o 
   7  -2   8       51.75       51.52      9.91 o 
   8  -2   8       56.47       57.20      6.73 o 
 -11  -1   8       10.01        9.70      5.58 o 
 -10  -1   8        0.12       -2.39      3.59 o 
  -9  -1   8       91.43      107.68      7.57 o 
  -8  -1   8      165.56      170.87      8.67 o 
  -7  -1   8       10.40        8.00      2.68 o 
  -6  -1   8      326.36      291.77      9.89 o 
  -5  -1   8       16.47       16.25      2.54 o 
  -4  -1   8       80.82       68.69      4.36 o 
  -3  -1   8       56.66       56.34      3.26 o 
  -2  -1   8        9.68       12.53      1.96 o 
  -1  -1   8      159.39      150.54      4.96 o 
   0  -1   8     2013.39     1968.09     16.02 o 
   1  -1   8      286.43      275.26      6.81 o 
   2  -1   8       53.00       55.01      3.48 o 
   3  -1   8       18.79       20.80      2.50 o 
   4  -1   8      207.29      213.22      7.77 o 
   5  -1   8       59.21       62.99      4.81 o 
   6  -1   8       40.92       43.71      7.03 o 
   7  -1   8       11.20       10.35      3.15 o 
   8  -1   8        0.52        0.64      3.71 o 
 -11   0   8        0.89        6.21      5.16 o 
 -10   0   8      539.65      535.30     17.57 o 
  -9   0   8       18.96       18.47      3.67 o 
  -8   0   8      137.26      136.87      7.95 o 
  -7   0   8        0.04       -2.03      2.44 o 
  -6   0   8       14.11       10.98      4.43 o 
  -5   0   8      339.28      324.23     10.87 o 
  -4   0   8      352.02      343.99      9.33 o 
  -3   0   8       59.70       53.80      3.59 o 
  -2   0   8      842.43      841.88     14.04 o 
  -1   0   8       19.73       23.08      1.43 o 
   0   0   8       29.35       28.34      2.13 o 
   1   0   8       93.90       94.93      4.90 o 
   2   0   8      919.20      953.36     16.94 o 
   3   0   8       38.45       34.10      3.01 o 
   4   0   8        9.62       12.26      2.33 o 
   5   0   8       48.28       34.74      4.44 o 
   6   0   8        0.00        0.71      1.87 o 
   7   0   8        0.00        2.29      3.83 o 
   8   0   8       18.98       20.92      4.34 o 
 -11   1   8        0.00       -4.02      4.02 o 
 -10   1   8       88.35       80.53      7.16 o 
  -9   1   8      188.46      190.80     10.24 o 
  -8   1   8      264.43      252.63     14.88 o 
  -7   1   8       35.72       42.33      6.17 o 
  -6   1   8      564.59      600.73     20.80 o 
  -5   1   8       34.28       25.31      4.10 o 
  -4   1   8      102.94      104.48      5.21 o 
  -3   1   8       88.53       92.58      4.40 o 
  -2   1   8      704.43      706.60     10.30 o 
  -1   1   8       39.79       39.86      3.08 o 
   0   1   8      256.85      243.87      5.45 o 
   1   1   8      132.68      129.61      4.66 o 
   2   1   8       76.52       84.25      4.29 o 
   3   1   8       22.00       24.04      2.65 o 
   4   1   8        6.60        6.14      1.94 o 
   5   1   8       28.63       18.41      3.39 o 
   6   1   8      150.49      159.93     10.52 o 
   7   1   8        0.01        1.36      6.06 o 
   8   1   8       23.62       31.77      5.05 o 
 -11   2   8        0.02       -3.90      4.49 o 
 -10   2   8        3.08        4.35      2.91 o 
  -9   2   8        2.00        7.26      3.53 o 
  -8   2   8       44.54       48.42      7.47 o 
  -7   2   8       39.86       37.45      5.98 o 
  -6   2   8        7.44       12.02      4.14 o 
  -5   2   8        0.64        1.75      3.10 o 
  -4   2   8      896.33      861.40     14.46 o 
  -3   2   8        6.84        8.94      1.74 o 
  -2   2   8      594.80      589.93      9.24 o 
  -1   2   8       77.63       70.51      4.87 o 
   0   2   8        0.02        2.12      1.25 o 
   1   2   8      230.74      222.90      6.13 o 
   2   2   8      772.65      728.66     16.60 o 
   3   2   8        0.62        1.95      2.28 o 
   4   2   8       83.27       79.03      8.26 o 
   5   2   8      477.38      478.66     23.10 o 
   6   2   8      166.86      181.72     15.57 o 
   7   2   8        0.20        3.03      4.34 o 
   8   2   8       31.81       30.86      7.70 o 
 -11   3   8       32.63       37.46      7.83 o 
 -10   3   8        3.58        6.76      5.07 o 
  -9   3   8       35.47       46.81      7.90 o 
  -8   3   8       55.01       57.75      7.83 o 
  -7   3   8        1.35       -1.16      3.75 o 
  -6   3   8      376.33      352.16     17.18 o 
  -5   3   8       18.80       16.11      4.51 o 
  -4   3   8        7.87        6.12      3.60 o 
  -3   3   8      177.23      182.86      5.80 o 
  -2   3   8        2.27        1.28      1.90 o 
  -1   3   8       40.83       37.74      3.98 o 
   0   3   8       88.37       89.07      3.05 o 
   1   3   8       79.00       78.02      5.59 o 
   2   3   8       58.72       47.40      4.75 o 
   3   3   8      117.51      112.37      7.33 o 
   4   3   8        0.20        2.14      2.31 o 
   5   3   8       25.02       32.54      7.14 o 
   6   3   8      307.40      346.89     21.73 o 
   7   3   8        0.79        0.05      4.23 o 
 -11   4   8        7.95        5.23      2.85 o 
 -10   4   8       99.17      108.59     12.42 o 
  -9   4   8       78.59       60.73      9.10 o 
  -8   4   8      233.17      228.44     16.00 o 
  -7   4   8      335.93      341.76     18.18 o 
  -6   4   8       44.53       43.74      6.94 o 
  -5   4   8       94.52       85.86      8.78 o 
  -4   4   8       85.80       82.37      8.37 o 
  -3   4   8       13.68       10.79      4.00 o 
  -2   4   8       35.28       34.65      4.77 o 
  -1   4   8      248.89      233.06      9.06 o 
   0   4   8       12.94        9.07      2.30 o 
   1   4   8      104.08      100.91      6.37 o 
   2   4   8      160.70      168.53      8.37 o 
   3   4   8        8.40       10.45      2.97 o 
   4   4   8       12.90       10.83      4.73 o 
   5   4   8       20.65       19.78      6.32 o 
   6   4   8        7.75        5.76      5.35 o 
   7   4   8       53.50       57.28     10.63 o 
 -11   5   8      141.21      155.24     14.93 o 
 -10   5   8       56.70       59.57      9.53 o 
  -9   5   8       24.14       13.40      5.21 o 
  -8   5   8       58.21       66.10      9.17 o 
  -7   5   8        0.38        2.77      3.78 o 
  -6   5   8       41.93       44.80      7.08 o 
  -5   5   8       19.29       23.99      5.74 o 
  -4   5   8      529.26      522.33     21.10 o 
  -3   5   8      962.30     1044.94     20.84 o 
  -2   5   8      258.96      258.19     14.62 o 
  -1   5   8       69.56       75.73      5.37 o 
   0   5   8       19.84       19.22      3.15 o 
   1   5   8      115.98      129.05      7.20 o 
   2   5   8        0.86       -0.11      1.65 o 
   3   5   8       53.77       41.14      7.97 o 
   4   5   8        0.50        6.35      5.32 o 
   5   5   8       15.42       19.50      5.98 o 
   6   5   8        0.05        2.93      6.40 o 
 -10   6   8       16.86       28.63      6.90 o 
  -9   6   8        6.02        5.14      3.71 o 
  -8   6   8      315.17      317.23     19.39 o 
  -7   6   8       73.06       83.08     10.22 o 
  -6   6   8       17.76       22.62      5.30 o 
  -5   6   8      340.46      328.22     18.14 o 
  -4   6   8        7.87       12.26      4.50 o 
  -3   6   8        2.51        1.01      3.57 o 
  -2   6   8       10.52        9.26      2.08 o 
  -1   6   8      174.00      169.24      7.91 o 
   0   6   8       19.18       22.10      3.08 o 
   1   6   8      379.08      368.53     20.36 o 
   2   6   8       12.89       12.42      4.75 o 
   3   6   8        7.94        7.92      5.35 o 
   4   6   8       36.71       38.11      8.47 o 
   5   6   8       11.35       13.18      5.94 o 
   6   6   8       14.07       18.48      6.94 o 
 -10   7   8        1.01       -4.17      4.17 o 
  -9   7   8      282.33      296.53     20.07 o 
  -8   7   8        2.41       -1.61      2.75 o 
  -7   7   8       95.79       78.74     10.08 o 
  -6   7   8       26.53       31.75      6.80 o 
  -5   7   8      122.75      118.31     11.42 o 
  -4   7   8       59.12       60.58      8.21 o 
  -3   7   8      143.70      153.10      7.83 o 
  -2   7   8        2.30        2.91      2.65 o 
  -1   7   8      255.59      255.34     17.11 o 
   0   7   8       30.82       32.54      7.37 o 
   1   7   8        6.16        3.09      3.71 o 
   2   7   8       18.63       25.83      6.74 o 
   3   7   8      283.91      281.97     19.82 o 
   4   7   8       24.37       19.00      7.47 o 
   5   7   8        3.38        3.84      5.57 o 
  -9   8   8        0.25        2.55      3.32 o 
  -8   8   8        8.45        9.97      5.17 o 
  -7   8   8       80.27       90.18     11.33 o 
  -6   8   8        3.23       -0.57      3.32 o 
  -5   8   8      212.60      215.16     15.88 o 
  -4   8   8       25.47       21.44      5.19 o 
  -3   8   8      131.90      126.32     11.72 o 
  -2   8   8        4.30        3.57      5.28 o 
  -1   8   8      444.97      416.45     22.57 o 
   0   8   8       20.08       14.59      5.96 o 
   1   8   8       57.90       72.13     10.65 o 
   2   8   8       45.62       47.97      8.96 o 
   3   8   8        0.66        3.67      3.69 o 
   4   8   8       19.52       27.01      8.33 o 
  -9   9   8       31.53       28.33      8.56 o 
  -8   9   8       46.32       49.92      8.94 o 
  -7   9   8      129.46      118.71     13.17 o 
  -6   9   8       58.10       55.00      8.90 o 
  -5   9   8      129.46      127.21     12.81 o 
  -4   9   8        3.12        1.91      2.28 o 
  -3   9   8       29.62       32.32      5.12 o 
  -2   9   8        1.09       -4.71      4.75 o 
  -1   9   8       39.31       35.84      7.64 o 
   0   9   8       59.40       61.21     10.29 o 
   1   9   8        3.53        4.35      5.03 o 
   2   9   8       30.09       37.20      8.08 o 
   3   9   8      103.24      110.10      9.44 o 
  -8  10   8        4.32        6.01      3.05 o 
  -7  10   8        3.34        3.89      3.55 o 
  -6  10   8       18.86       28.67      6.19 o 
  -5  10   8       89.33       90.22     11.51 o 
  -4  10   8        0.41       -0.21      2.96 o 
  -3  10   8        0.24        1.53      1.97 o 
  -2  10   8        5.12       -3.53      4.25 o 
  -1  10   8        0.08       -1.77      4.17 o 
   0  10   8        7.76       -0.54      5.10 o 
   1  10   8      140.71      143.88     15.86 o 
   2  10   8       14.17       15.73      4.96 o 
  -7  11   8       93.21       98.72     11.86 o 
  -6  11   8      147.32      170.17     16.79 o 
  -5  11   8       61.18       64.19      6.94 o 
  -4  11   8      120.25      126.42      9.76 o 
  -3  11   8       11.01        7.49      6.57 o 
  -2  11   8       34.22       48.99     10.31 o 
  -1  11   8        1.42        4.67      5.46 o 
   0  11   8      113.75      123.43     14.29 o 
   1  11   8        0.16       -1.07      5.87 o 
  -3 -12   9       27.07       23.51      8.37 o 
  -2 -12   9        7.47       11.79      6.49 o 
  -1 -12   9       47.60       48.97      9.49 o 
   0 -12   9        8.91       10.87      3.39 o 
   1 -12   9        3.13        8.56      5.69 o 
   2 -12   9       57.46       73.05     10.20 o 
  -5 -11   9        1.14       -5.85      5.85 o 
  -4 -11   9       10.86       17.25      6.64 o 
  -3 -11   9        0.70       -3.25      4.17 o 
  -2 -11   9       72.08       76.28     10.97 o 
  -1 -11   9       90.69       92.36     11.36 o 
   0 -11   9      112.22      105.98      8.79 o 
   1 -11   9      134.71      149.46     15.09 o 
   2 -11   9        3.71        4.26      4.21 o 
   3 -11   9      209.75      254.86     19.64 o 
   4 -11   9       33.61       32.58      7.31 o 
  -6 -10   9       24.39       34.63      7.60 o 
  -5 -10   9        1.35        5.57      4.16 o 
  -4 -10   9        3.00       -0.11      2.28 o 
  -3 -10   9      226.95      230.33     17.14 o 
  -2 -10   9       11.86        2.35      3.76 o 
  -1 -10   9       97.04      106.38     15.04 o 
   0 -10   9       20.76       15.34      7.40 o 
   1 -10   9       43.05       35.77      5.08 o 
   2 -10   9       35.04       23.49      4.49 o 
   3 -10   9       31.99       34.45      7.10 o 
   4 -10   9       47.45       36.45      7.67 o 
   5 -10   9       24.03       26.80      7.51 o 
  -7  -9   9      171.88      189.37     16.43 o 
  -6  -9   9        0.45        9.78      4.83 o 
  -5  -9   9       57.46       60.80      9.79 o 
  -4  -9   9       47.83       52.31      8.53 o 
  -3  -9   9      117.95      110.64     12.13 o 
  -2  -9   9       17.19       19.87      5.58 o 
  -1  -9   9       49.90       45.78      4.38 o 
   0  -9   9        0.09        1.53      2.13 o 
   1  -9   9       59.76       58.68      4.98 o 
   2  -9   9       22.13       25.79      4.42 o 
   3  -9   9        0.05       -3.11      3.11 o 
   4  -9   9        0.60        4.37      2.87 o 
   5  -9   9      113.35      117.01     13.49 o 
   6  -9   9        0.05        5.49      3.87 o 
  -8  -8   9       54.34       52.16      9.79 o 
  -7  -8   9        5.97        6.14      5.05 o 
  -6  -8   9       16.68       16.86      5.74 o 
  -5  -8   9       54.83       49.49      7.64 o 
  -4  -8   9       12.18       10.65      4.51 o 
  -3  -8   9      185.59      183.21      9.48 o 
  -2  -8   9       10.86        6.19      2.80 o 
  -1  -8   9       46.00       40.79      3.84 o 
   0  -8   9      239.87      232.48      8.78 o 
   1  -8   9      264.12      279.75      9.93 o 
   2  -8   9       74.52       68.93      6.60 o 
   3  -8   9        0.51        1.08      3.16 o 
   4  -8   9      120.61      131.41     13.04 o 
   5  -8   9        0.60        3.37      3.07 o 
   6  -8   9       12.42       19.57      6.03 o 
  -9  -7   9        9.99       15.95      7.17 o 
  -8  -7   9        1.40        7.92      6.76 o 
  -7  -7   9       62.32       67.93     10.04 o 
  -6  -7   9       56.89       56.24      5.73 o 
  -5  -7   9      208.30      209.73     13.61 o 
  -4  -7   9      167.16      170.83     14.82 o 
  -3  -7   9      113.25      100.43      6.93 o 
  -2  -7   9      105.75      101.35      5.57 o 
  -1  -7   9       78.22       71.80      4.75 o 
   0  -7   9       81.65       95.76      5.43 o 
   1  -7   9      157.11      162.17      7.11 o 
   2  -7   9        5.65        8.62      3.18 o 
   3  -7   9        3.22       -1.60      2.52 o 
   4  -7   9       80.69       78.82     10.43 o 
   5  -7   9       20.93       15.00      4.89 o 
   6  -7   9       16.67       13.56      4.41 o 
   7  -7   9        2.73        9.69      5.33 o 
  -9  -6   9       27.50       25.71      7.42 o 
  -8  -6   9       42.21       53.34      8.58 o 
  -7  -6   9      144.23      143.64      9.34 o 
  -6  -6   9      261.32      264.20     11.88 o 
  -5  -6   9       18.48       15.40      3.44 o 
  -4  -6   9       82.55       81.09      6.37 o 
  -3  -6   9      363.82      378.50     13.32 o 
  -2  -6   9        9.08       10.57      2.37 o 
  -1  -6   9      224.97      206.47      7.47 o 
   0  -6   9      258.78      274.60      8.61 o 
   1  -6   9      229.77      217.66      7.93 o 
   2  -6   9       45.70       52.03      5.34 o 
   3  -6   9        8.19        3.36      2.93 o 
   4  -6   9      165.50      162.18     10.02 o 
   5  -6   9        3.28        4.98      2.96 o 
   6  -6   9       54.59       58.46      9.87 o 
   7  -6   9        0.08        5.03      5.76 o 
 -10  -5   9       34.66       23.35      7.96 o 
  -9  -5   9       19.91       15.27      5.41 o 
  -8  -5   9        0.07       -1.91      4.67 o 
  -7  -5   9      184.52      183.95     14.95 o 
  -6  -5   9       29.45       27.55      5.28 o 
  -5  -5   9      239.18      240.55     10.48 o 
  -4  -5   9      179.36      164.61      8.33 o 
  -3  -5   9      168.16      165.01      8.14 o 
  -2  -5   9      247.53      240.76      7.62 o 
  -1  -5   9        1.57        0.89      1.42 o 
   0  -5   9      151.03      141.32      5.92 o 
   1  -5   9        2.50        2.11      1.65 o 
   2  -5   9      189.92      177.71      8.94 o 
   3  -5   9        1.96       -0.91      1.54 o 
   4  -5   9      230.66      258.28     12.09 o 
   5  -5   9       19.31       10.26      4.73 o 
   6  -5   9        2.62        6.53      4.23 o 
   7  -5   9        1.05       -2.12      4.12 o 
 -10  -4   9       51.39       48.36      9.90 o 
  -9  -4   9      117.13      128.75     13.84 o 
  -8  -4   9       55.79       59.96      9.06 o 
  -7  -4   9        0.93       -0.59      2.89 o 
  -6  -4   9      388.53      384.16     18.68 o 
  -5  -4   9       83.62       72.23      5.90 o 
  -4  -4   9        0.02       -1.83      1.83 o 
  -3  -4   9      113.22      111.24      8.05 o 
  -2  -4   9      293.63      293.21     11.94 o 
  -1  -4   9      126.96      134.43      5.33 o 
   0  -4   9      156.61      150.55      5.77 o 
   1  -4   9       54.31       50.68      4.82 o 
   2  -4   9      228.52      235.85     21.53 o 
   3  -4   9       60.57       62.45      5.80 o 
   4  -4   9      145.65      141.66      8.87 o 
   5  -4   9       16.87       18.17      5.33 o 
   6  -4   9       40.69       35.32      7.08 o 
   7  -4   9        0.50       -0.55      3.46 o 
   8  -4   9        2.02       14.63      4.60 o 
 -10  -3   9       77.42      101.86     13.65 o 
  -9  -3   9       30.58       24.92      7.71 o 
  -8  -3   9       68.13       78.92      9.58 o 
  -7  -3   9       23.83       23.11      3.37 o 
  -6  -3   9       40.36       39.99      8.73 o 
  -5  -3   9       11.48       15.65      4.09 o 
  -4  -3   9       42.87       40.44      4.27 o 
  -3  -3   9       67.60       66.14      8.36 o 
  -2  -3   9     1027.97     1024.07     14.06 o 
  -1  -3   9       49.09       54.24      2.46 o 
   0  -3   9       17.53       18.44      1.61 o 
   1  -3   9        0.27        5.12      2.12 o 
   2  -3   9      451.33      455.52      9.64 o 
   3  -3   9       14.22       14.05      2.25 o 
   4  -3   9       68.98       69.87      5.54 o 
   5  -3   9        4.56        2.64      1.57 o 
   6  -3   9        0.01        2.30      2.87 o 
   7  -3   9        1.17        4.67      2.66 o 
   8  -3   9       41.59       49.06      8.71 o 
 -11  -2   9       29.73       19.50      8.55 o 
 -10  -2   9       44.56       37.64      9.01 o 
  -9  -2   9        6.04        7.35      3.85 o 
  -8  -2   9        1.74        6.46      1.95 o 
  -7  -2   9       40.12       40.20      4.29 o 
  -6  -2   9     1207.70     1224.18     20.52 o 
  -5  -2   9       39.90       45.96      3.88 o 
  -4  -2   9       96.20       92.15      5.68 o 
  -3  -2   9      256.67      241.56      8.58 o 
  -2  -2   9     1089.68     1132.22     17.45 o 
  -1  -2   9      638.09      621.68     13.41 o 
   0  -2   9        3.39        2.79      0.93 o 
   1  -2   9      458.54      421.86      8.80 o 
   2  -2   9      106.92      103.15      8.03 o 
   3  -2   9        3.81        5.03      1.66 o 
   4  -2   9       20.72       21.54      3.03 o 
   5  -2   9        0.58        1.24      1.62 o 
   6  -2   9      130.40      129.77      8.55 o 
   7  -2   9        0.17       -1.55      6.70 o 
   8  -2   9        8.87        7.98      5.46 o 
 -11  -1   9        2.35        6.33      6.39 o 
 -10  -1   9       52.27       65.78     10.79 o 
  -9  -1   9      111.65      105.00      7.56 o 
  -8  -1   9       43.43       40.38      4.64 o 
  -7  -1   9      229.62      222.14      9.50 o 
  -6  -1   9        8.45       10.02      4.79 o 
  -5  -1   9        0.96       -0.22      1.95 o 
  -4  -1   9      211.84      197.29      7.51 o 
  -3  -1   9       93.53       93.18      5.21 o 
  -2  -1   9      809.94      813.47     25.93 o 
  -1  -1   9      144.25      142.51      3.73 o 
   0  -1   9      136.26      142.05      4.89 o 
   1  -1   9      372.23      373.68     13.30 o 
   2  -1   9      201.26      211.93      8.98 o 
   3  -1   9       33.34       27.59      2.94 o 
   4  -1   9       10.03        5.50      1.98 o 
   5  -1   9       72.13       67.77      5.12 o 
   6  -1   9        0.13       -1.08      5.25 o 
   7  -1   9       45.13       42.45      5.63 o 
   8  -1   9       12.78       10.83      3.71 o 
 -11   0   9       20.58       21.73      7.30 o 
 -10   0   9        0.16       -0.34      2.84 o 
  -9   0   9        1.63        1.28      2.60 o 
  -8   0   9       35.24       46.81      5.16 o 
  -7   0   9        1.75        4.25      2.06 o 
  -6   0   9      229.13      234.89      9.21 o 
  -5   0   9        6.84        6.49      1.93 o 
  -4   0   9      821.15      814.18     14.81 o 
  -3   0   9      358.72      379.84      9.71 o 
  -2   0   9       83.41       84.28      4.17 o 
  -1   0   9      130.50      129.11      3.14 o 
   0   0   9      166.90      176.73      5.25 o 
   1   0   9      216.65      221.94      6.46 o 
   2   0   9      108.63      111.73      5.02 o 
   3   0   9      177.60      179.48      6.86 o 
   4   0   9       49.89       53.64      4.32 o 
   5   0   9      102.27      103.29      7.26 o 
   6   0   9        5.59        2.73      2.40 o 
   7   0   9        3.28        8.41      4.39 o 
   8   0   9       12.50       15.44      4.56 o 
 -11   1   9        4.34        0.36      3.19 o 
 -10   1   9      279.53      283.09     13.16 o 
  -9   1   9       24.36       21.87      8.99 o 
  -8   1   9       94.80       89.60      6.66 o 
  -7   1   9       68.17       69.63      5.68 o 
  -6   1   9      208.72      172.40      7.92 o 
  -5   1   9      427.17      394.86     11.68 o 
  -4   1   9       17.43       20.30      2.69 o 
  -3   1   9      258.61      245.57      6.42 o 
  -2   1   9      178.98      181.62      5.47 o 
  -1   1   9      278.98      246.33     11.00 o 
   0   1   9        5.93       10.38      1.31 o 
   1   1   9      159.40      144.29      5.14 o 
   2   1   9        0.61       -0.17      1.19 o 
   3   1   9       94.04       92.60      5.03 o 
   4   1   9       24.44       26.15      3.40 o 
   5   1   9       47.15       41.37      5.02 o 
   6   1   9       95.68       90.10      7.71 o 
   7   1   9       13.23       15.72      3.74 o 
 -11   2   9        2.67        6.07      6.42 o 
 -10   2   9        9.80       20.72      3.45 o 
  -9   2   9      150.25      147.59     13.09 o 
  -8   2   9       37.29       32.47      6.23 o 
  -7   2   9        0.14       -2.73      2.73 o 
  -6   2   9      121.84      130.75      9.42 o 
  -5   2   9        3.83        2.83      3.84 o 
  -4   2   9      262.98      228.56      7.66 o 
  -3   2   9        0.88        2.77      1.16 o 
  -2   2   9       13.96       20.55      4.75 o 
  -1   2   9     1144.92     1103.49     30.27 o 
   0   2   9      818.53      752.52     21.38 o 
   1   2   9       59.76       61.73      3.39 o 
   2   2   9       74.73       67.08      3.98 o 
   3   2   9      350.07      359.23      9.79 o 
   4   2   9        0.70       -1.47      1.54 o 
   5   2   9       59.20       64.13      6.22 o 
   6   2   9       28.61       32.23      4.85 o 
   7   2   9        8.99        2.53      4.57 o 
 -11   3   9       53.65       50.35     13.31 o 
 -10   3   9        4.19        2.23      4.57 o 
  -9   3   9       50.46       54.79      8.35 o 
  -8   3   9       46.49       46.85      7.65 o 
  -7   3   9       22.44       18.86      5.10 o 
  -6   3   9        7.52        9.47      3.84 o 
  -5   3   9      639.75      678.43     24.17 o 
  -4   3   9      234.82      220.54      7.42 o 
  -3   3   9        0.17        1.77      0.78 o 
  -2   3   9      703.75      690.99     22.44 o 
  -1   3   9      432.65      444.23     12.94 o 
   0   3   9      262.40      235.21      9.73 o 
   1   3   9       48.45       45.09      4.50 o 
   2   3   9        4.99        3.75      2.03 o 
   3   3   9       80.18       75.35      9.47 o 
   4   3   9      129.70      151.44      9.19 o 
   5   3   9       47.99       48.79      9.19 o 
   6   3   9       17.95       17.30      6.81 o 
   7   3   9       21.32       23.96      6.85 o 
 -11   4   9        8.67       16.36      7.21 o 
 -10   4   9       94.67      107.07     12.04 o 
  -9   4   9       88.07       91.04     10.76 o 
  -8   4   9        0.46       -4.73      4.73 o 
  -7   4   9      104.61      114.00     11.36 o 
  -6   4   9       74.33       81.12      9.29 o 
  -5   4   9      109.44       96.89      9.95 o 
  -4   4   9       14.88       15.52      4.71 o 
  -3   4   9        0.35        0.69      1.90 o 
  -2   4   9       45.29       43.42      6.24 o 
  -1   4   9      671.24      685.95     36.26 o 
   0   4   9      103.72      100.53      6.50 o 
   1   4   9       97.29      100.17      8.13 o 
   2   4   9       14.74       11.20      6.37 o 
   3   4   9      206.70      209.39     10.23 o 
   4   4   9        8.50        8.31      5.30 o 
   5   4   9       57.47       49.88      9.65 o 
   6   4   9       28.17       24.32      7.28 o 
 -10   5   9        3.04        0.70      3.05 o 
  -9   5   9       33.56       33.95      8.01 o 
  -8   5   9        5.81        6.57      4.05 o 
  -7   5   9       30.35       24.69      6.03 o 
  -6   5   9       10.53        3.19      3.84 o 
  -5   5   9     1276.58     1300.02     35.70 o 
  -4   5   9       20.86       15.70      5.07 o 
  -3   5   9       49.93       48.19      5.00 o 
  -2   5   9       29.16       37.67      6.68 o 
  -1   5   9      195.48      213.32      9.39 o 
   0   5   9      170.11      179.63      8.67 o 
   1   5   9        1.44        4.74      1.92 o 
   2   5   9      200.22      218.05     16.18 o 
   3   5   9       11.68       12.47      4.66 o 
   4   5   9       27.29       20.00      6.42 o 
   5   5   9        1.08        7.47      5.78 o 
   6   5   9        8.94       -1.27      4.62 o 
 -10   6   9        3.81        6.17      4.23 o 
  -9   6   9       69.09       73.87     11.35 o 
  -8   6   9       21.08       21.59      6.81 o 
  -7   6   9       94.82       91.57     10.94 o 
  -6   6   9        8.18        8.46      5.00 o 
  -5   6   9      101.29       92.93     10.88 o 
  -4   6   9       32.25       28.19      5.99 o 
  -3   6   9      302.27      286.10     11.19 o 
  -2   6   9       88.37       85.45      6.28 o 
  -1   6   9       90.72       95.82      6.52 o 
   0   6   9       38.51       41.73      8.17 o 
   1   6   9       20.17       25.03      6.32 o 
   2   6   9      111.07      112.43     12.10 o 
   3   6   9       24.01       16.93      6.21 o 
   4   6   9        5.29        8.96      5.07 o 
   5   6   9      110.51      150.25     15.54 o 
 -10   7   9       22.40       22.01      6.58 o 
  -9   7   9        0.75        3.98      5.35 o 
  -8   7   9       10.44        7.55      3.62 o 
  -7   7   9       63.30       73.11     10.36 o 
  -6   7   9       12.36       11.65      4.44 o 
  -5   7   9        7.58       10.29      4.80 o 
  -4   7   9        2.78        6.23      3.05 o 
  -3   7   9      304.98      307.36     11.62 o 
  -2   7   9      164.84      158.15     13.93 o 
  -1   7   9       20.70       18.71      6.26 o 
   0   7   9      127.38      124.24     12.95 o 
   1   7   9      231.03      222.10     17.39 o 
   2   7   9       31.91       28.12      6.89 o 
   3   7   9        4.43        7.67      4.85 o 
   4   7   9       59.51       84.40     11.69 o 
  -9   8   9       52.57       45.12      9.37 o 
  -8   8   9       29.57       32.95      7.17 o 
  -7   8   9       79.54       62.53      9.85 o 
  -6   8   9       16.42       21.43      5.44 o 
  -5   8   9        5.05        4.32      4.05 o 
  -4   8   9      234.96      238.34     16.82 o 
  -3   8   9      101.42       89.75      7.78 o 
  -2   8   9       84.40       76.28     10.78 o 
  -1   8   9        0.87        6.40      5.12 o 
   0   8   9       93.67       99.14     11.86 o 
   1   8   9       24.83       29.24      7.46 o 
   2   8   9        3.02        1.75      4.82 o 
   3   8   9        2.83        7.28      4.30 o 
  -8   9   9       87.92       89.79     11.74 o 
  -7   9   9        0.29       15.40      4.83 o 
  -6   9   9        1.43        6.74      4.35 o 
  -5   9   9        1.19        8.42      3.44 o 
  -4   9   9        9.87       16.23      5.33 o 
  -3   9   9       87.26       75.80     11.74 o 
  -2   9   9        7.03       -3.26      5.67 o 
  -1   9   9       18.43       19.14      6.78 o 
   0   9   9      438.68      462.07     26.47 o 
   1   9   9      192.29      213.72     18.29 o 
   2   9   9       58.04       62.92     10.94 o 
  -7  10   9        4.06       10.17      5.16 o 
  -6  10   9       30.17       42.14      8.94 o 
  -5  10   9        3.46       -0.27      3.43 o 
  -4  10   9       60.76       63.78      7.33 o 
  -3  10   9       28.43       26.81      7.96 o 
  -2  10   9       45.63       39.14      9.12 o 
  -1  10   9       27.49       28.76      8.90 o 
   0  10   9        2.20        9.01      4.41 o 
   1  10   9       73.85       86.38     11.93 o 
  -6  11   9      149.22      145.43     15.86 o 
  -5  11   9        0.02       -4.44      4.44 o 
  -4  11   9        6.48       12.52      8.97 o 
  -3  11   9       19.77       18.52      7.76 o 
  -2  11   9       69.13       70.07     11.08 o 
  -1  11   9       27.10       14.31      6.80 o 
  -2 -12  10        3.97        1.32      2.85 o 
  -1 -12  10       13.88       18.36      6.71 o 
   0 -12  10       26.47       30.79      5.55 o 
   1 -12  10        9.84       12.47      5.60 o 
  -4 -11  10        5.06        5.26      4.64 o 
  -3 -11  10      111.66      115.08     12.88 o 
  -2 -11  10        6.56        8.85      4.05 o 
  -1 -11  10       60.93       74.62     11.22 o 
   0 -11  10       20.58       27.82      5.17 o 
   1 -11  10       97.65       90.41     11.88 o 
   2 -11  10       81.15       83.94     11.22 o 
   3 -11  10       70.17       69.93     11.42 o 
  -6 -10  10       24.70       31.50      7.15 o 
  -5 -10  10        2.62        3.55      4.51 o 
  -4 -10  10      278.18      299.55     20.32 o 
  -3 -10  10       14.09        8.05      5.00 o 
  -2 -10  10       34.39       35.41      7.56 o 
  -1 -10  10       20.24       17.62      4.10 o 
   0 -10  10       23.88       24.64      5.01 o 
   1 -10  10        0.55       -1.88      3.38 o 
   2 -10  10        2.29        2.29      4.98 o 
   3 -10  10       10.31       10.35      4.85 o 
   4 -10  10       21.11       26.71      7.01 o 
  -7  -9  10       11.88       29.29      7.35 o 
  -6  -9  10       45.46       64.78     10.01 o 
  -5  -9  10        3.78        1.09      3.21 o 
  -4  -9  10       15.89       16.89      5.37 o 
  -3  -9  10       51.41       55.59      9.44 o 
  -2  -9  10        5.09        3.16      4.57 o 
  -1  -9  10       79.94       81.89      5.83 o 
   0  -9  10      102.74      109.99      6.57 o 
   1  -9  10        5.06       -0.55      2.91 o 
   2  -9  10       26.57       26.50      4.71 o 
   3  -9  10       38.33       47.83      6.14 o 
   4  -9  10        0.03        4.75      3.76 o 
   5  -9  10       16.43       19.78      7.51 o 
  -8  -8  10        8.00       13.70      6.55 o 
  -7  -8  10       20.67       16.11      7.42 o 
  -6  -8  10       19.59       25.24      6.14 o 
  -5  -8  10      207.20      220.37     16.14 o 
  -4  -8  10       53.60       59.25      6.15 o 
  -3  -8  10       31.82       32.03      4.71 o 
  -2  -8  10      413.01      427.85     14.82 o 
  -1  -8  10        0.25       -1.46      1.74 o 
   0  -8  10       11.45       11.93      2.58 o 
   1  -8  10       70.28       81.92      7.01 o 
   2  -8  10      410.84      399.98     16.86 o 
   3  -8  10        6.01        5.99      4.57 o 
   4  -8  10        1.63        1.03      3.09 o 
   5  -8  10        0.51        1.48      3.19 o 
   6  -8  10       13.47       21.76      6.39 o 
  -8  -7  10       20.39       11.93      5.90 o 
  -7  -7  10       19.87       10.99      5.78 o 
  -6  -7  10      134.68      139.54     16.63 o 
  -5  -7  10        0.22       -1.52      2.85 o 
  -4  -7  10       36.15       37.38     11.28 o 
  -3  -7  10        1.63        2.38      5.28 o 
  -2  -7  10       85.28       89.21      5.52 o 
  -1  -7  10        2.39        1.78      2.67 o 
   0  -7  10       72.05       71.89      5.06 o 
   1  -7  10       24.67       26.88      5.75 o 
   2  -7  10      223.64      218.55     14.78 o 
   3  -7  10       38.98       35.05      8.21 o 
   4  -7  10       21.88       18.76      5.21 o 
   5  -7  10       26.19       22.32      6.24 o 
   6  -7  10       84.84       80.97     10.74 o 
  -9  -6  10       24.47       24.30      7.49 o 
  -8  -6  10       67.28       66.63      6.98 o 
  -7  -6  10       73.68       74.13      7.10 o 
  -6  -6  10        0.01        3.70      2.32 o 
  -5  -6  10       29.89       27.12      4.47 o 
  -4  -6  10       74.17       72.94      6.18 o 
  -3  -6  10      155.43      151.47      8.47 o 
  -2  -6  10      337.04      339.29      9.86 o 
  -1  -6  10      230.39      209.51      7.76 o 
   0  -6  10      117.22      101.48      5.66 o 
   1  -6  10       87.44       77.96      6.40 o 
   2  -6  10      292.11      284.55     22.65 o 
   3  -6  10       39.24       39.98      5.28 o 
   4  -6  10       73.90       71.26      7.02 o 
   5  -6  10       66.75       59.58      9.03 o 
   6  -6  10        0.74       -0.59      1.91 o 
   7  -6  10        4.05        2.30      3.23 o 
  -9  -5  10       11.10       19.32      7.60 o 
  -8  -5  10        3.26        3.76      3.76 o 
  -7  -5  10        9.98       13.54      5.80 o 
  -6  -5  10      268.96      265.98     11.81 o 
  -5  -5  10        8.63        7.23      2.74 o 
  -4  -5  10       36.60       39.43      4.54 o 
  -3  -5  10      234.64      230.76      9.93 o 
  -2  -5  10      120.17      116.97      5.60 o 
  -1  -5  10        6.84        3.71      1.98 o 
   0  -5  10      138.13      140.92      6.22 o 
   1  -5  10        8.03       10.57      2.62 o 
   2  -5  10       34.97       33.85      4.62 o 
   3  -5  10       92.55       98.59      7.42 o 
   4  -5  10       47.71       49.73      5.64 o 
   5  -5  10       14.38        7.08      3.96 o 
   6  -5  10       65.56       68.86      9.94 o 
   7  -5  10        3.81        5.14      3.73 o 
 -10  -4  10       11.12       19.68      6.33 o 
  -9  -4  10        1.77       -2.25      3.00 o 
  -8  -4  10       83.21       77.92     10.20 o 
  -7  -4  10      117.13      106.18     11.27 o 
  -6  -4  10        3.03       -0.82      2.21 o 
  -5  -4  10        0.42       -1.87      2.35 o 
  -4  -4  10        7.05       10.30      2.71 o 
  -3  -4  10      227.99      218.08      9.37 o 
  -2  -4  10      445.91      430.67      9.90 o 
  -1  -4  10        9.94        6.93      1.94 o 
   0  -4  10      125.94      125.51      5.97 o 
   1  -4  10        5.99        8.10      2.29 o 
   2  -4  10      157.20      147.02      8.44 o 
   3  -4  10      222.02      234.97     12.66 o 
   4  -4  10       79.65       98.20      7.83 o 
   5  -4  10       55.41       46.42      5.95 o 
   6  -4  10       17.91       11.29      4.37 o 
   7  -4  10      139.05      152.78     14.66 o 
 -10  -3  10        0.01        4.58      5.17 o 
  -9  -3  10       40.26       40.62      7.74 o 
  -8  -3  10       14.27       23.37      5.94 o 
  -7  -3  10      140.43      144.79     12.36 o 
  -6  -3  10      111.60      105.45     10.13 o 
  -5  -3  10        2.22        2.38      2.68 o 
  -4  -3  10      192.68      188.30      8.64 o 
  -3  -3  10      270.07      283.07     10.06 o 
  -2  -3  10       25.72       26.51      1.88 o 
  -1  -3  10       20.47       20.89      1.75 o 
   0  -3  10       88.38       88.62      3.41 o 
   1  -3  10        1.95        2.80      1.24 o 
   2  -3  10        1.02        1.92      1.34 o 
   3  -3  10       20.94       24.93      3.14 o 
   4  -3  10        2.91        1.70      1.59 o 
   5  -3  10       62.55       52.05      6.96 o 
   6  -3  10       16.16       21.66      5.07 o 
   7  -3  10       29.96       43.10      7.97 o 
 -10  -2  10        0.02       -3.26      4.10 o 
  -9  -2  10       21.74       19.87      5.98 o 
  -8  -2  10      444.54      474.44     14.80 o 
  -7  -2  10        0.33       -1.73      2.07 o 
  -6  -2  10       31.71       35.99      4.15 o 
  -5  -2  10      761.46      726.13     22.32 o 
  -4  -2  10       70.43       76.14      5.47 o 
  -3  -2  10       69.79       61.42      4.66 o 
  -2  -2  10       44.43       44.07      2.95 o 
  -1  -2  10      246.05      246.98      5.43 o 
   0  -2  10       96.95       94.98      4.30 o 
   1  -2  10      232.63      223.00      6.79 o 
   2  -2  10        0.07        0.31      1.38 o 
   3  -2  10       98.34       97.85      5.29 o 
   4  -2  10      111.65      120.25      6.40 o 
   5  -2  10        1.83        0.67      2.85 o 
   6  -2  10        1.84        1.42      1.57 o 
   7  -2  10       31.71       40.14      7.23 o 
 -11  -1  10        0.41        4.98      3.75 o 
 -10  -1  10       15.13        5.98      4.01 o 
  -9  -1  10      410.61      445.41     15.42 o 
  -8  -1  10        0.06        1.05      2.91 o 
  -7  -1  10        4.78        5.26      2.78 o 
  -6  -1  10        0.52        3.29      2.02 o 
  -5  -1  10        3.44        4.72      2.11 o 
  -4  -1  10      516.57      506.61     13.11 o 
  -3  -1  10       16.47       15.49      2.56 o 
  -2  -1  10       44.02       47.49      3.06 o 
  -1  -1  10     1065.76     1051.56     10.47 o 
   0  -1  10        2.41        3.01      1.38 o 
   1  -1  10      128.68      130.09      5.34 o 
   2  -1  10       16.22       17.06      2.48 o 
   3  -1  10      479.78      497.69     11.68 o 
   4  -1  10        4.87        4.34      2.22 o 
   5  -1  10        5.36        6.94      2.27 o 
   6  -1  10        5.73        1.24      4.83 o 
   7  -1  10        5.65        9.03      6.39 o 
 -11   0  10       43.86       28.79      8.81 o 
 -10   0  10       66.97       79.24      7.11 o 
  -9   0  10        0.79        0.67      2.08 o 
  -8   0  10      187.72      203.69     10.07 o 
  -7   0  10        0.14        1.55      1.99 o 
  -6   0  10       53.30       45.67      8.89 o 
  -5   0  10      387.69      424.07     11.89 o 
  -4   0  10        0.17       -1.39      1.62 o 
  -3   0  10      279.36      277.55      8.54 o 
  -2   0  10       10.66       11.81      1.62 o 
  -1   0  10      407.63      419.40      7.19 o 
   0   0  10        0.63        0.29      1.30 o 
   1   0  10      112.32      115.25      4.89 o 
   2   0  10       26.53       28.02      2.98 o 
   3   0  10      132.34      125.91      5.98 o 
   4   0  10        1.32        0.77      1.88 o 
   5   0  10       40.72       38.51      4.34 o 
   6   0  10        1.74        3.22      2.09 o 
   7   0  10       88.93       87.30     14.94 o 
 -11   1  10       29.22       25.77      8.47 o 
 -10   1  10       11.80        9.07      3.04 o 
  -9   1  10       52.44       55.08      5.93 o 
  -8   1  10       13.46       12.90      3.07 o 
  -7   1  10      183.67      185.86      9.11 o 
  -6   1  10       92.13       96.04      6.19 o 
  -5   1  10       22.39       31.50      7.80 o 
  -4   1  10        7.09        6.51      1.50 o 
  -3   1  10      361.12      341.72      8.78 o 
  -2   1  10        2.90       -0.62      2.75 o 
  -1   1  10      380.21      367.11     11.87 o 
   0   1  10        3.92        2.21      1.89 o 
   1   1  10       61.25       64.35      5.61 o 
   2   1  10        0.01       -0.67      1.48 o 
   3   1  10       93.87       88.13      5.37 o 
   4   1  10        3.96        5.61      2.42 o 
   5   1  10       88.64       76.37      6.64 o 
   6   1  10       60.47       52.22      9.15 o 
   7   1  10        1.38       12.06      5.94 o 
 -11   2  10       26.34       26.62      5.70 o 
 -10   2  10       14.60       17.71      4.50 o 
  -9   2  10       14.26        8.20      3.24 o 
  -8   2  10       29.29       27.86      3.89 o 
  -7   2  10        1.21        1.74      2.04 o 
  -6   2  10        2.98        1.32      1.18 o 
  -5   2  10      221.41      241.70     17.15 o 
  -4   2  10        2.96        1.51      1.36 o 
  -3   2  10      224.68      231.22     14.15 o 
  -2   2  10       66.83       46.23      5.03 o 
  -1   2  10       28.59       27.95      3.86 o 
   0   2  10      133.71      127.59      7.53 o 
   1   2  10      328.74      329.76     12.21 o 
   2   2  10        0.36       -2.58      3.41 o 
   3   2  10        8.82        5.56      3.61 o 
   4   2  10      261.65      283.04     12.83 o 
   5   2  10        2.08        1.66      3.67 o 
   6   2  10        4.50       -1.48      5.55 o 
 -11   3  10       79.23       82.00      7.79 o 
 -10   3  10        5.05        0.70      1.58 o 
  -9   3  10       62.11       63.68      6.77 o 
  -8   3  10       47.73       54.81      5.89 o 
  -7   3  10      462.13      460.07     16.45 o 
  -6   3  10       18.65       16.39      3.23 o 
  -5   3  10        7.89        6.47      1.51 o 
  -4   3  10      156.99      167.86      9.00 o 
  -3   3  10       42.19       37.52      4.53 o 
  -2   3  10       23.66       23.75      3.87 o 
  -1   3  10       98.75       90.28      6.49 o 
   0   3  10      158.88      170.61     12.24 o 
   1   3  10        1.03        5.22      2.58 o 
   2   3  10        9.35        8.52      3.25 o 
   3   3  10       85.01       96.70      7.34 o 
   4   3  10      112.41      125.56      8.71 o 
   5   3  10        7.61        8.17      5.71 o 
   6   3  10       10.26        6.33      5.55 o 
 -11   4  10      179.27      175.19     11.23 o 
 -10   4  10       32.70       37.09      7.96 o 
  -9   4  10       25.14       32.70      7.87 o 
  -8   4  10      166.18      158.99     14.52 o 
  -7   4  10       15.76       18.70      6.21 o 
  -6   4  10       29.61       22.30      6.30 o 
  -5   4  10       25.48       24.01      6.30 o 
  -4   4  10       66.41       71.96      6.16 o 
  -3   4  10      444.04      449.14     14.45 o 
  -2   4  10       62.74       60.92      6.44 o 
  -1   4  10       19.94       15.46      3.21 o 
   0   4  10      121.26      124.28     18.31 o 
   1   4  10       87.07       81.40      6.57 o 
   2   4  10       24.28       24.61      3.64 o 
   3   4  10       90.98       84.24      7.27 o 
   4   4  10       14.79       22.12      7.03 o 
   5   4  10       14.38       16.56      7.17 o 
 -10   5  10        4.50       -1.37      3.50 o 
  -9   5  10        0.43       -1.91      3.07 o 
  -8   5  10       33.86       43.55      7.67 o 
  -7   5  10      868.71      906.83     33.04 o 
  -6   5  10       18.92       12.61      5.00 o 
  -5   5  10       25.13       25.71      6.17 o 
  -4   5  10      982.21     1010.41     22.29 o 
  -3   5  10       33.67       33.93      4.60 o 
  -2   5  10       18.76       16.19      3.56 o 
  -1   5  10        9.73        8.58      2.39 o 
   0   5  10       99.80      103.36     12.54 o 
   1   5  10        2.69       -1.12      1.21 o 
   2   5  10      129.83      130.43     13.58 o 
   3   5  10       47.03       55.43      9.87 o 
   4   5  10       30.92       22.80      7.44 o 
   5   5  10       12.06        3.25      5.64 o 
 -10   6  10        9.12        3.53      2.53 o 
  -9   6  10       41.43       32.93      7.90 o 
  -8   6  10      251.64      288.25     20.41 o 
  -7   6  10       21.23       15.20      5.57 o 
  -6   6  10        3.71       10.19      5.32 o 
  -5   6  10       39.35       29.10      6.26 o 
  -4   6  10       17.34       17.40      3.64 o 
  -3   6  10        5.70        4.13      2.81 o 
  -2   6  10       98.56      100.65      8.95 o 
  -1   6  10       11.11        1.98      2.10 o 
   0   6  10      232.28      220.11     16.73 o 
   1   6  10        1.68        1.00      4.10 o 
   2   6  10       61.63       60.41     10.04 o 
   3   6  10       11.41       16.86      6.49 o 
   4   6  10       75.46      108.43     13.31 o 
  -9   7  10       13.27       13.83      4.67 o 
  -8   7  10        5.87       13.88      5.28 o 
  -7   7  10        1.82       -3.51      3.51 o 
  -6   7  10        2.39        1.78      1.57 o 
  -5   7  10       51.99       52.55      5.81 o 
  -4   7  10      141.39      140.87     11.45 o 
  -3   7  10        3.44        1.07      5.37 o 
  -2   7  10      380.26      364.14     22.05 o 
  -1   7  10      116.18      124.25     14.16 o 
   0   7  10       79.18       69.29     10.63 o 
   1   7  10        3.57        3.62      4.28 o 
   2   7  10       77.03       75.30     11.58 o 
   3   7  10       21.08       29.92      7.96 o 
  -8   8  10       26.02       40.57      8.51 o 
  -7   8  10       31.60       29.52      8.05 o 
  -6   8  10      319.81      351.39     22.03 o 
  -5   8  10        9.55        2.37      3.03 o 
  -4   8  10       21.81       30.20      6.05 o 
  -3   8  10       68.03       66.88     10.74 o 
  -2   8  10      103.14      112.03     13.27 o 
  -1   8  10        5.73        7.21      8.83 o 
   0   8  10        2.27        3.60      5.51 o 
   1   8  10      155.50      160.50     16.34 o 
   2   8  10        0.37       -4.41      4.87 o 
  -7   9  10       38.06       43.46      9.26 o 
  -6   9  10       39.91       47.88      8.51 o 
  -5   9  10       73.57       68.40     11.17 o 
  -4   9  10       73.45       66.07      7.32 o 
  -3   9  10       14.45        9.62      5.94 o 
  -2   9  10       54.35       43.89      9.08 o 
  -1   9  10       18.62       22.53      6.51 o 
   0   9  10        1.84       -6.19      6.19 o 
   1   9  10      132.77      158.56     17.39 o 
  -6  10  10       56.85       55.04     10.49 o 
  -5  10  10       42.42       49.80     12.72 o 
  -4  10  10        4.98        1.75      5.69 o 
  -3  10  10       90.97      109.98     14.63 o 
  -2  10  10        1.85        1.36      5.08 o 
  -1  10  10        0.79       -2.52      6.03 o 
  -3 -11  11       25.79       28.72      7.90 o 
  -2 -11  11      184.54      214.56     17.59 o 
  -1 -11  11       35.10       44.55      8.03 o 
   0 -11  11        1.68        1.69      3.03 o 
   1 -11  11        4.17       -2.64      4.05 o 
   2 -11  11       26.50       24.19      6.65 o 
  -5 -10  11       29.96       40.12      8.76 o 
  -4 -10  11       86.98      102.74     13.04 o 
  -3 -10  11       41.78       31.81      7.56 o 
  -2 -10  11       33.00       43.78      7.92 o 
  -1 -10  11        9.36        7.06      3.08 o 
   0 -10  11        4.14        0.96      2.50 o 
   1 -10  11        0.01       -0.67      6.45 o 
   2 -10  11       82.06       78.51      7.77 o 
   3 -10  11        3.84       -2.55      2.55 o 
  -6  -9  11       10.62        9.01      4.75 o 
  -5  -9  11        6.39        4.60      3.60 o 
  -4  -9  11       15.75       20.73      6.05 o 
  -3  -9  11       41.31       32.93      6.78 o 
  -2  -9  11       37.18       30.91      5.15 o 
  -1  -9  11        6.48        3.01      1.99 o 
   0  -9  11       93.76       92.62      6.40 o 
   1  -9  11        2.08        4.31      3.03 o 
   2  -9  11        0.53        0.87      2.77 o 
   3  -9  11       51.44       51.15      6.90 o 
   4  -9  11       62.15       75.12     10.61 o 
  -7  -8  11        5.30        8.56      5.94 o 
  -6  -8  11       52.60       66.79      9.42 o 
  -5  -8  11       10.79       11.74      5.67 o 
  -4  -8  11      373.12      356.40     29.77 o 
  -3  -8  11       39.60       45.04      5.55 o 
  -2  -8  11       11.12       10.07      3.64 o 
  -1  -8  11      265.37      269.47     12.14 o 
   0  -8  11      159.16      179.42      8.40 o 
   1  -8  11       29.53       24.59      8.76 o 
   2  -8  11        7.66        3.69      4.92 o 
   3  -8  11        4.10        5.75      5.90 o 
   4  -8  11        2.14       -1.34      1.43 o 
   5  -8  11        6.69       -3.87      4.58 o 
  -8  -7  11       11.48       22.26      6.12 o 
  -7  -7  11        0.22        6.26      3.44 o 
  -6  -7  11        0.55        1.90      2.96 o 
  -5  -7  11      164.77      163.80      9.81 o 
  -4  -7  11        0.02        0.44      2.72 o 
  -3  -7  11        0.00        0.58      3.38 o 
  -2  -7  11      154.55      155.33      9.16 o 
  -1  -7  11        0.18       -0.05      1.50 o 
   0  -7  11      189.91      198.19      8.38 o 
   1  -7  11       61.05       49.73      5.81 o 
   2  -7  11        6.71        3.87      2.43 o 
   3  -7  11       43.70       48.77      6.04 o 
   4  -7  11       21.85       25.09      5.43 o 
   5  -7  11        1.96        2.64      4.19 o 
   6  -7  11        1.38       -1.20      1.36 o 
  -9  -6  11      182.21      182.14     17.39 o 
  -8  -6  11        0.09        4.37      3.88 o 
  -7  -6  11        9.04        7.31      3.31 o 
  -6  -6  11        0.00        2.39      4.36 o 
  -5  -6  11        3.55        5.12      2.44 o 
  -4  -6  11      348.21      360.87     13.57 o 
  -3  -6  11       26.99       19.93      3.77 o 
  -2  -6  11       16.73       14.96      2.55 o 
  -1  -6  11      258.13      240.89      8.61 o 
   0  -6  11       97.81      100.49      5.73 o 
   1  -6  11        1.62       -0.72      2.52 o 
   2  -6  11        1.49        2.75      2.55 o 
   3  -6  11       31.01       30.14      5.00 o 
   4  -6  11        8.60       15.51      3.80 o 
   5  -6  11      126.36      124.09     12.95 o 
   6  -6  11       14.75        8.58      3.51 o 
  -9  -5  11      171.09      180.40     12.06 o 
  -8  -5  11      173.70      186.73     11.39 o 
  -7  -5  11        0.20       -0.55      2.40 o 
  -6  -5  11       23.86       27.41      4.42 o 
  -5  -5  11      461.96      467.73     15.48 o 
  -4  -5  11      241.89      231.37     10.62 o 
  -3  -5  11       18.77       22.61      3.86 o 
  -2  -5  11      135.08      129.45      6.18 o 
  -1  -5  11       70.02       66.40      4.47 o 
   0  -5  11       27.31       26.09      3.06 o 
   1  -5  11      147.04      168.14     12.18 o 
   2  -5  11        0.32       -0.94      3.48 o 
   3  -5  11       29.13       27.68     10.03 o 
   4  -5  11       11.76       16.89      4.25 o 
   5  -5  11        2.10       -1.82      1.82 o 
   6  -5  11        8.40        8.94      4.26 o 
 -10  -4  11       15.71       15.00      5.64 o 
  -9  -4  11       46.97       41.23      8.90 o 
  -8  -4  11        1.90        8.31      4.42 o 
  -7  -4  11       90.35       82.47      7.29 o 
  -6  -4  11      101.03       98.10     12.03 o 
  -5  -4  11        0.59        3.89      2.62 o 
  -4  -4  11       41.10       42.40      5.03 o 
  -3  -4  11       97.86       93.64      6.53 o 
  -2  -4  11      135.32      131.90      5.81 o 
  -1  -4  11      499.96      493.87     10.91 o 
   0  -4  11      234.61      232.53      7.71 o 
   1  -4  11      324.85      341.40     14.09 o 
   2  -4  11        2.34       -2.21      2.21 o 
   3  -4  11      147.06      149.28     11.28 o 
   4  -4  11       42.13       42.59      5.38 o 
   5  -4  11      119.38      144.40      9.99 o 
   6  -4  11        4.09        1.66      1.50 o 
 -10  -3  11        6.04       15.63      7.26 o 
  -9  -3  11       95.98      106.07     12.52 o 
  -8  -3  11        0.33        1.32      3.62 o 
  -7  -3  11        7.05        8.08      4.35 o 
  -6  -3  11       67.56       65.72      6.14 o 
  -5  -3  11      409.73      387.83     13.41 o 
  -4  -3  11        3.20        5.72      2.14 o 
  -3  -3  11      266.18      273.79     10.32 o 
  -2  -3  11        8.17       10.13      2.13 o 
  -1  -3  11       41.31       40.38      3.21 o 
   0  -3  11      182.29      179.26      8.30 o 
   1  -3  11       24.12       26.96      3.54 o 
   2  -3  11       18.25       16.67      3.29 o 
   3  -3  11       60.49       53.45      5.83 o 
   4  -3  11        1.34        2.26      5.52 o 
   5  -3  11       43.10       49.61      6.03 o 
   6  -3  11        3.58       -1.20      4.25 o 
   7  -3  11       43.81       50.45      8.47 o 
 -10  -2  11       12.40       11.22      5.92 o 
  -9  -2  11        2.30       -2.03      3.66 o 
  -8  -2  11       23.75       23.26      6.26 o 
  -7  -2  11      317.18      324.27     12.02 o 
  -6  -2  11       39.07       25.58      5.12 o 
  -5  -2  11       65.44       65.05      5.60 o 
  -4  -2  11      243.24      239.75      9.68 o 
  -3  -2  11      423.41      419.07     12.00 o 
  -2  -2  11      140.86      147.80      5.38 o 
  -1  -2  11       14.27       16.76      1.61 o 
   0  -2  11       16.17       14.88      2.01 o 
   1  -2  11      368.22      375.81      9.18 o 
   2  -2  11        5.26        4.88      1.71 o 
   3  -2  11        0.10        0.16      1.52 o 
   4  -2  11       32.97       36.42      3.93 o 
   5  -2  11       60.25       73.80      7.91 o 
   6  -2  11        1.52        5.05      2.68 o 
 -10  -1  11       27.82       27.60      6.55 o 
  -9  -1  11       56.97       67.61      6.79 o 
  -8  -1  11        0.09        2.62      1.91 o 
  -7  -1  11       22.78       26.73      4.23 o 
  -6  -1  11        1.96        0.01      1.54 o 
  -5  -1  11       31.26       30.37      3.96 o 
  -4  -1  11      145.37      143.82      7.37 o 
  -3  -1  11     1398.49     1422.88     29.33 o 
  -2  -1  11      153.12      160.83      5.48 o 
  -1  -1  11        0.12        1.53      1.96 o 
   0  -1  11      133.36      130.26      5.28 o 
   1  -1  11      194.25      210.10      6.92 o 
   2  -1  11       13.21       15.81      2.49 o 
   3  -1  11       33.35       35.50      4.78 o 
   4  -1  11       43.66       42.49      4.05 o 
   5  -1  11        5.07        6.43      2.29 o 
   6  -1  11       81.57       80.97     11.24 o 
 -11   0  11        2.59        7.44      5.74 o 
 -10   0  11        0.16        4.32      5.48 o 
  -9   0  11        6.66        3.59      2.49 o 
  -8   0  11        0.88        3.89      2.55 o 
  -7   0  11      268.26      266.28     11.03 o 
  -6   0  11       13.18       13.87      2.65 o 
  -5   0  11        6.17        7.29      2.66 o 
  -4   0  11      184.97      189.16     15.20 o 
  -3   0  11        4.29        5.41      1.83 o 
  -2   0  11        0.10        2.00      2.15 o 
  -1   0  11       56.32       56.73      6.75 o 
   0   0  11       81.36       73.62      5.87 o 
   1   0  11       66.18       66.02      5.64 o 
   2   0  11      104.13      111.63     11.09 o 
   3   0  11        1.48        1.94      2.82 o 
   4   0  11       36.58       35.64      5.18 o 
   5   0  11       27.40       33.02      6.85 o 
   6   0  11       14.04       16.66      6.55 o 
 -11   1  11       31.30       16.61      6.39 o 
 -10   1  11        5.46       12.81      4.15 o 
  -9   1  11        5.38        3.90      2.24 o 
  -8   1  11      261.20      262.68     11.59 o 
  -7   1  11       19.58       23.63      3.89 o 
  -6   1  11        0.08        1.70      1.05 o 
  -5   1  11        1.79        2.78      1.63 o 
  -4   1  11        0.07        0.60      1.23 o 
  -3   1  11      310.51      258.18     16.07 o 
  -2   1  11        0.01        5.78      2.85 o 
  -1   1  11        4.31        6.53      2.70 o 
   0   1  11      329.17      327.85     12.23 o 
   1   1  11      250.94      249.43     10.94 o 
   2   1  11       28.64       29.95      4.59 o 
   3   1  11        4.27        4.74      2.99 o 
   4   1  11       30.56       41.79      7.50 o 
   5   1  11        7.53        8.44      4.23 o 
   6   1  11       59.07       56.03     10.24 o 
 -11   2  11       12.18       14.50      5.41 o 
 -10   2  11       83.21       80.41      7.60 o 
  -9   2  11        1.56        7.57      2.99 o 
  -8   2  11      134.19      123.73     11.60 o 
  -7   2  11       36.20       32.57      4.34 o 
  -6   2  11        2.97       -0.77      1.00 o 
  -5   2  11      145.42      128.29      6.54 o 
  -4   2  11      154.09      165.36      9.31 o 
  -3   2  11      268.83      264.92     16.23 o 
  -2   2  11      392.39      385.81     14.17 o 
  -1   2  11      150.30      141.02      8.35 o 
   0   2  11      171.72      152.45     14.75 o 
   1   2  11       32.80       25.34      4.16 o 
   2   2  11      112.84      120.67      8.21 o 
   3   2  11       20.39       22.17      4.38 o 
   4   2  11        1.11        0.85      3.07 o 
   5   2  11       13.60       14.90      7.06 o 
   6   2  11        4.67        1.78      5.62 o 
 -11   3  11        2.21       -3.80      3.80 o 
 -10   3  11        3.69        3.71      2.52 o 
  -9   3  11      228.15      230.26     11.70 o 
  -8   3  11        1.66        6.19      2.91 o 
  -7   3  11        0.02       -0.46      1.75 o 
  -6   3  11      394.14      406.34     21.43 o 
  -5   3  11       39.71       33.45      6.23 o 
  -4   3  11        1.28        2.01      2.52 o 
  -3   3  11        0.20        7.49      5.01 o 
  -2   3  11        2.63       -0.91      2.31 o 
  -1   3  11       15.21       17.30      3.68 o 
   0   3  11      320.05      306.00     12.37 o 
   1   3  11      116.93      122.56      8.13 o 
   2   3  11      320.89      328.54     13.44 o 
   3   3  11       15.65        8.31      3.45 o 
   4   3  11      149.91      156.04     10.11 o 
   5   3  11        3.90       -2.84      3.30 o 
 -10   4  11      171.38      158.53     10.43 o 
  -9   4  11        0.35        0.09      3.87 o 
  -8   4  11       24.45       26.10      6.74 o 
  -7   4  11      159.27      173.22     15.15 o 
  -6   4  11       87.38       85.29     10.49 o 
  -5   4  11       40.06       23.82      6.23 o 
  -4   4  11      167.15      159.83      9.53 o 
  -3   4  11       41.46       44.92      7.46 o 
  -2   4  11      353.60      361.57     13.53 o 
  -1   4  11       59.51       54.49      6.57 o 
   0   4  11        0.45       -2.52      2.67 o 
   1   4  11       26.96       30.43      4.38 o 
   2   4  11        2.58        1.43      3.67 o 
   3   4  11        0.30       -1.53      2.78 o 
   4   4  11       47.34       58.19      9.74 o 
   5   4  11       23.66       37.73      8.96 o 
 -10   5  11       19.25       26.55      6.57 o 
  -9   5  11       17.99       29.08      7.74 o 
  -8   5  11        3.53       16.47      4.60 o 
  -7   5  11        7.71        7.60      4.92 o 
  -6   5  11      660.87      643.85     28.31 o 
  -5   5  11        3.23       -0.33      4.59 o 
  -4   5  11       78.94       79.49      6.92 o 
  -3   5  11      106.23      105.02      7.86 o 
  -2   5  11      144.50      146.73      8.85 o 
  -1   5  11       27.05       32.46      4.54 o 
   0   5  11       22.03       19.89      4.23 o 
   1   5  11       56.12       70.27     10.40 o 
   2   5  11       55.38       64.49      9.95 o 
   3   5  11       32.45       35.43      8.15 o 
   4   5  11        1.96       10.81      6.24 o 
  -9   6  11       20.03       21.89      6.42 o 
  -8   6  11       30.08       34.57      8.90 o 
  -7   6  11       23.20       23.08      9.87 o 
  -6   6  11       13.76        8.21      4.76 o 
  -5   6  11       13.02       15.23      3.63 o 
  -4   6  11        6.10        1.43      6.32 o 
  -3   6  11        3.81        2.37      2.57 o 
  -2   6  11      298.33      302.06     18.70 o 
  -1   6  11      126.89      126.57     13.68 o 
   0   6  11        1.96       -5.01      5.01 o 
   1   6  11       28.79       23.62      6.19 o 
   2   6  11       96.50      111.14     13.72 o 
   3   6  11       26.74       50.49     10.15 o 
  -9   7  11       10.13       15.38      6.78 o 
  -8   7  11        0.83        6.19      3.57 o 
  -7   7  11        0.33        8.96      3.69 o 
  -6   7  11      107.21      117.65      8.90 o 
  -5   7  11        1.05       -0.13      2.25 o 
  -4   7  11       33.49       26.24      7.14 o 
  -3   7  11       29.49       41.53      9.03 o 
  -2   7  11       26.01       25.31      8.58 o 
  -1   7  11       13.57        8.22      5.69 o 
   0   7  11       19.84       25.24      8.17 o 
   1   7  11       31.68       32.45      8.05 o 
   2   7  11       62.48       45.99     10.61 o 
  -8   8  11       68.10       72.88     12.17 o 
  -7   8  11       15.98       17.39      6.23 o 
  -6   8  11        0.05        7.69      3.50 o 
  -5   8  11      183.62      170.35     16.00 o 
  -4   8  11       10.58        3.39      5.87 o 
  -3   8  11       39.63       44.42      9.10 o 
  -2   8  11       12.39       17.93      6.46 o 
  -1   8  11        7.14        5.89      4.30 o 
   0   8  11        1.54       -3.34      6.01 o 
   1   8  11      127.81      136.53     15.79 o 
  -7   9  11       43.98       50.08      9.49 o 
  -6   9  11        5.80       15.47      5.85 o 
  -5   9  11        7.73       -0.93      4.26 o 
  -4   9  11       58.93       54.41     11.22 o 
  -3   9  11       19.41       18.66      7.49 o 
  -2   9  11       46.70       41.01     10.29 o 
  -1   9  11      250.31      250.88     21.23 o 
   0   9  11        1.91        1.71      4.67 o 
  -2 -11  12        2.72       -1.28      3.23 o 
  -1 -11  12       57.73       69.06     10.10 o 
   0 -11  12       32.50       30.33      6.98 o 
  -4 -10  12        6.92       21.89      7.65 o 
  -3 -10  12       15.50       13.20      4.21 o 
  -2 -10  12       15.48        7.08      4.41 o 
  -1 -10  12       18.81       27.71      6.99 o 
   0 -10  12       85.14       80.01     11.11 o 
   1 -10  12        2.26        7.10      3.33 o 
   2 -10  12        0.13       -0.59      3.51 o 
  -6  -9  12        3.22       10.83      3.94 o 
  -5  -9  12        2.63        9.44      4.17 o 
  -4  -9  12       59.62       53.61      9.28 o 
  -3  -9  12        1.74        0.14      3.92 o 
  -2  -9  12        5.18        6.87      5.86 o 
  -1  -9  12       52.91       53.69      5.20 o 
   0  -9  12       23.61       21.64      3.67 o 
   1  -9  12       96.16       85.95      8.00 o 
   2  -9  12       15.18       14.73      4.26 o 
   3  -9  12       36.61       39.24      5.78 o 
  -7  -8  12       26.17       28.44      6.48 o 
  -6  -8  12       55.00       62.88      9.88 o 
  -5  -8  12       94.77       93.27     10.90 o 
  -4  -8  12        2.36        6.55      3.52 o 
  -3  -8  12      199.57      203.55     11.18 o 
  -2  -8  12       11.74       13.75      3.67 o 
  -1  -8  12       71.27       76.76      5.67 o 
   0  -8  12       51.72       58.27      5.15 o 
   1  -8  12       12.83       15.45      3.44 o 
   2  -8  12       58.72       60.69      7.25 o 
   3  -8  12       43.61       40.93      5.88 o 
   4  -8  12        9.49       -0.12      4.92 o 
  -8  -7  12        2.82       -4.64      4.64 o 
  -7  -7  12       62.87       48.38      8.15 o 
  -6  -7  12        1.58        2.57      3.02 o 
  -5  -7  12       36.80       39.05      5.25 o 
  -4  -7  12        0.42        1.99      5.14 o 
  -3  -7  12       21.28       15.26      4.21 o 
  -2  -7  12      116.28      132.73      8.84 o 
  -1  -7  12      133.56      125.67      6.92 o 
   0  -7  12       85.25       84.73      6.33 o 
   1  -7  12      170.98      171.88     10.32 o 
   2  -7  12        4.14        8.25      4.02 o 
   3  -7  12       27.10       25.53     10.49 o 
   4  -7  12       63.17       66.04      7.33 o 
   5  -7  12       40.80       44.15      8.58 o 
  -8  -6  12       40.19       46.17      6.89 o 
  -7  -6  12       12.51       20.66      5.33 o 
  -6  -6  12       19.38       21.70      4.17 o 
  -5  -6  12        2.12       10.63      8.54 o 
  -4  -6  12        2.60        6.06      7.56 o 
  -3  -6  12      195.01      202.42     11.67 o 
  -2  -6  12        6.32        4.33      2.42 o 
  -1  -6  12        3.56        3.97      1.94 o 
   0  -6  12       39.12       49.39      6.25 o 
   1  -6  12       65.90       73.94     10.72 o 
   2  -6  12        5.31        6.45      2.70 o 
   3  -6  12       33.95       34.03      5.35 o 
   4  -6  12        3.37        1.70      4.35 o 
   5  -6  12       51.95       44.51      7.69 o 
  -9  -5  12        1.59       -4.02      7.91 o 
  -8  -5  12        2.52       -1.93      3.28 o 
  -7  -5  12      162.45      156.59     12.76 o 
  -6  -5  12        1.28        4.03      2.85 o 
  -5  -5  12       16.78       12.49      3.53 o 
  -4  -5  12       32.52       37.78      4.77 o 
  -3  -5  12        0.73        2.60      2.30 o 
  -2  -5  12      181.84      175.46      9.37 o 
  -1  -5  12      217.50      215.11      8.53 o 
   0  -5  12       15.41       13.36      4.04 o 
   1  -5  12       18.59       21.84      4.51 o 
   2  -5  12        0.01       -1.75      1.75 o 
   3  -5  12        0.07        3.22      5.03 o 
   4  -5  12       24.82       23.07      4.91 o 
   5  -5  12        6.92        1.53      3.44 o 
   6  -5  12        0.79       -4.62      4.62 o 
  -9  -4  12        0.48       -3.39      3.39 o 
  -8  -4  12       83.31       86.06      7.97 o 
  -7  -4  12       65.90       60.64     11.14 o 
  -6  -4  12       58.79       56.10      6.04 o 
  -5  -4  12       17.69       18.19      4.01 o 
  -4  -4  12        0.07       -1.39      2.30 o 
  -3  -4  12      153.80      155.61      8.95 o 
  -2  -4  12        0.90        0.00      1.61 o 
  -1  -4  12      289.86      311.68     10.99 o 
   0  -4  12       31.80       31.46      4.29 o 
   1  -4  12      124.01      127.70      8.10 o 
   2  -4  12       53.54       58.92      5.81 o 
   3  -4  12       27.27       32.05      4.67 o 
   4  -4  12       12.19       13.73      7.31 o 
   5  -4  12       33.69       47.19      6.68 o 
   6  -4  12       18.91        9.87      4.55 o 
 -10  -3  12        4.49       -0.75      4.58 o 
  -9  -3  12        1.91       -1.28      3.96 o 
  -8  -3  12       30.35       29.94      7.42 o 
  -7  -3  12      202.08      226.00     11.67 o 
  -6  -3  12       11.40       15.38      3.62 o 
  -5  -3  12      202.18      204.81     21.91 o 
  -4  -3  12      218.72      203.44      9.62 o 
  -3  -3  12        2.97        6.32      2.12 o 
  -2  -3  12      135.01      125.41     15.31 o 
  -1  -3  12       16.38       15.12      2.05 o 
   0  -3  12        0.18        1.80      1.93 o 
   1  -3  12       11.58       12.75      3.54 o 
   2  -3  12      117.09      123.17      9.08 o 
   3  -3  12       15.06       17.03      3.71 o 
   4  -3  12       72.13       87.10      7.40 o 
   5  -3  12       73.06       77.10      9.02 o 
 -10  -2  12       43.41       49.13      9.12 o 
  -9  -2  12      109.02      109.00     12.36 o 
  -8  -2  12      321.58      322.38     19.02 o 
  -7  -2  12        2.27        9.03      3.69 o 
  -6  -2  12       77.85       77.64      6.60 o 
  -5  -2  12        7.53        5.83      4.56 o 
  -4  -2  12       48.55       46.56      4.63 o 
  -3  -2  12        0.02        2.62      2.06 o 
  -2  -2  12        0.00       -1.35      1.35 o 
  -1  -2  12      148.59      177.65     14.81 o 
   0  -2  12      141.63      144.45     13.29 o 
   1  -2  12        0.03        0.61      3.28 o 
   2  -2  12      326.94      348.93     21.16 o 
   3  -2  12       29.66       30.58      8.19 o 
   4  -2  12       35.09       28.83      8.08 o 
   5  -2  12        0.08        0.46      5.16 o 
 -10  -1  12       11.64       17.66      6.39 o 
  -9  -1  12       68.10       59.44      9.79 o 
  -8  -1  12       10.19        9.97      3.56 o 
  -7  -1  12       92.95       99.85      7.10 o 
  -6  -1  12      114.51      114.40      7.84 o 
  -5  -1  12      293.13      281.44     11.09 o 
  -4  -1  12      271.83      290.39     10.51 o 
  -3  -1  12       25.38       30.24      2.90 o 
  -2  -1  12      431.28      452.54     13.55 o 
  -1  -1  12       54.39       57.52      5.43 o 
   0  -1  12       51.74       63.76      5.64 o 
   1  -1  12       17.53       19.66      3.49 o 
   2  -1  12       33.80       36.44      4.56 o 
   3  -1  12       28.30       26.39      4.76 o 
   4  -1  12       80.86       83.65     11.65 o 
   5  -1  12        2.80       -5.83      5.83 o 
 -10   0  12       32.62       34.93      8.72 o 
  -9   0  12       15.41       11.77      2.98 o 
  -8   0  12       11.35        6.58      2.65 o 
  -7   0  12        0.30       -1.30      1.91 o 
  -6   0  12      211.42      209.32      9.50 o 
  -5   0  12        0.29        1.11      1.56 o 
  -4   0  12       87.05       88.48     10.42 o 
  -3   0  12       31.49       32.91      4.52 o 
  -2   0  12      199.81      201.47      9.69 o 
  -1   0  12       17.75       13.42      3.30 o 
   0   0  12      170.56      169.35     15.32 o 
   1   0  12        0.61        0.59      2.38 o 
   2   0  12       53.36       54.38      5.81 o 
   3   0  12        8.51        9.73      4.54 o 
   4   0  12        4.47       10.64      4.14 o 
   5   0  12        5.94       10.56      5.82 o 
 -10   1  12       58.21       59.07      6.29 o 
  -9   1  12       14.43        9.99      3.00 o 
  -8   1  12        2.54        2.10      5.11 o 
  -7   1  12      137.89      132.78     11.87 o 
  -6   1  12        8.93        8.08      2.58 o 
  -5   1  12       10.76       13.20      5.16 o 
  -4   1  12       51.17       63.76      9.37 o 
  -3   1  12        0.00       -2.84      2.84 o 
  -2   1  12       76.50       77.09      6.26 o 
  -1   1  12       89.51       82.45      8.94 o 
   0   1  12      375.17      371.45     13.78 o 
   1   1  12        4.36        9.11      3.38 o 
   2   1  12      120.90      126.72      8.64 o 
   3   1  12        8.24        5.99      3.12 o 
   4   1  12       47.43       47.19      6.27 o 
   5   1  12       18.48       19.27      7.05 o 
 -10   2  12      209.08      223.56     12.23 o 
  -9   2  12        9.21       15.21      3.35 o 
  -8   2  12       49.81       51.82      5.18 o 
  -7   2  12       49.69       51.25      8.72 o 
  -6   2  12      244.47      234.98     16.68 o 
  -5   2  12       24.15       28.75      7.46 o 
  -4   2  12      409.39      407.00     21.96 o 
  -3   2  12       66.02       69.83      6.45 o 
  -2   2  12      129.47      114.20     12.27 o 
  -1   2  12      190.44      191.83     10.19 o 
   0   2  12       60.66       57.99      5.88 o 
   1   2  12      171.22      173.80     10.16 o 
   2   2  12       48.26       50.68      5.99 o 
   3   2  12        7.66        6.42      2.54 o 
   4   2  12       18.20       21.95      5.11 o 
   5   2  12        1.90        5.42      4.83 o 
 -10   3  12       68.90       78.07     10.94 o 
  -9   3  12       19.72       17.75      4.96 o 
  -8   3  12       17.79       17.55      6.17 o 
  -7   3  12       79.34       75.30      9.92 o 
  -6   3  12       59.25       61.67      9.74 o 
  -5   3  12       13.27        9.73      3.71 o 
  -4   3  12       68.51       68.00      9.81 o 
  -3   3  12        1.00       -0.26      3.55 o 
  -2   3  12      310.87      298.54     12.68 o 
  -1   3  12        0.55       -0.27      2.24 o 
   0   3  12      180.36      188.19     16.02 o 
   1   3  12      106.10      108.02      8.27 o 
   2   3  12      173.10      193.98     12.53 o 
   3   3  12       56.76       58.81      6.42 o 
   4   3  12       18.61       24.14      6.30 o 
 -10   4  12        9.05        4.34      3.87 o 
  -9   4  12       15.94       21.84      6.49 o 
  -8   4  12        0.69        0.86      3.10 o 
  -7   4  12        4.40       12.93      6.58 o 
  -6   4  12      209.68      238.04     17.68 o 
  -5   4  12        2.88        3.68      2.98 o 
  -4   4  12       92.79       89.47     10.60 o 
  -3   4  12      176.57      171.07     10.16 o 
  -2   4  12        0.04       -0.92      4.31 o 
  -1   4  12       82.35       82.54      7.24 o 
   0   4  12        4.29        7.15      3.27 o 
   1   4  12       26.05       32.86      5.09 o 
   2   4  12       18.71       10.54      4.19 o 
   3   4  12      106.41      104.59     13.52 o 
   4   4  12       21.39       28.40      6.81 o 
  -9   5  12      154.31      161.32     16.13 o 
  -8   5  12      272.58      250.97     19.21 o 
  -7   5  12      254.02      269.59     19.39 o 
  -6   5  12        5.25        4.28      2.89 o 
  -5   5  12       24.07       18.45      5.03 o 
  -4   5  12        8.38        9.10      5.12 o 
  -3   5  12        2.85        6.64      2.96 o 
  -2   5  12        1.95        1.19      3.78 o 
  -1   5  12       58.33       67.66      6.49 o 
   0   5  12       65.10       63.49      9.85 o 
   1   5  12       42.46       52.43      9.33 o 
   2   5  12        0.01       -1.87      5.32 o 
   3   5  12       61.05       60.44     10.81 o 
  -9   6  12        2.22        5.82      3.32 o 
  -8   6  12       21.43       16.38      6.10 o 
  -7   6  12       49.92       45.01      8.22 o 
  -6   6  12        0.44        3.31      2.60 o 
  -5   6  12        0.70       -0.54      2.47 o 
  -4   6  12       58.77       52.33      6.61 o 
  -3   6  12       66.91       73.70      7.04 o 
  -2   6  12        0.04       -3.82      4.94 o 
  -1   6  12      272.52      284.67     20.62 o 
   0   6  12       94.32       94.30     12.72 o 
   1   6  12       13.86       22.09      7.64 o 
   2   6  12        1.46       -1.12      5.35 o 
  -8   7  12        0.10        4.28      3.07 o 
  -7   7  12       11.16        9.21      5.73 o 
  -6   7  12        4.67        2.27      1.83 o 
  -5   7  12      211.58      240.87     19.20 o 
  -4   7  12       20.45       14.31      5.82 o 
  -3   7  12       79.87       96.16     12.45 o 
  -2   7  12        4.34       13.13      6.83 o 
  -1   7  12       88.84      114.10     14.40 o 
   0   7  12        1.36       -5.78      5.78 o 
   1   7  12        3.50        6.76      6.67 o 
  -7   8  12       79.18       79.80     12.65 o 
  -6   8  12        7.37        0.91      2.43 o 
  -5   8  12        5.70        1.39      3.69 o 
  -4   8  12        4.94       -0.84      6.30 o 
  -3   8  12       14.13       21.69      7.72 o 
  -2   8  12        0.22        5.78      4.64 o 
  -1   8  12        5.32       -5.30      6.48 o 
   0   8  12        1.22        6.05      6.28 o 
  -4   9  12        2.33        0.16      8.13 o 
  -3   9  12       94.26       95.00     15.00 o 
  -3 -10  13        3.63        8.65      5.42 o 
  -2 -10  13       47.93       50.00      9.63 o 
  -1 -10  13        1.25       -1.57      3.55 o 
   0 -10  13       19.93       16.29      5.49 o 
   1 -10  13      139.51      153.20     17.11 o 
  -5  -9  13        0.65       -5.19      5.19 o 
  -4  -9  13        0.01        2.89      3.82 o 
  -3  -9  13      137.92      150.96     14.41 o 
  -2  -9  13       13.47       11.03      3.68 o 
  -1  -9  13       43.90       40.15      4.86 o 
   0  -9  13        4.67        0.61      5.69 o 
   1  -9  13       19.44       23.46      4.97 o 
   2  -9  13        9.54       12.82      9.43 o 
  -6  -8  13       19.86       33.54      7.39 o 
  -5  -8  13       23.54       26.88      6.10 o 
  -4  -8  13       73.96       67.39      7.12 o 
  -3  -8  13        9.68       13.79      4.22 o 
  -2  -8  13       63.37       81.29      7.56 o 
  -1  -8  13       19.40       15.84      2.89 o 
   0  -8  13       30.67       40.03      5.91 o 
   1  -8  13       50.39       43.09      6.06 o 
   2  -8  13        3.81        7.19      3.28 o 
   3  -8  13       21.82       21.99      4.67 o 
  -7  -7  13       18.08       31.81      9.95 o 
  -6  -7  13        0.61        0.51      5.08 o 
  -5  -7  13        0.90        5.09      3.44 o 
  -4  -7  13        2.18        7.35      3.52 o 
  -3  -7  13      215.51      221.28     14.66 o 
  -2  -7  13       74.27       85.40      9.85 o 
  -1  -7  13       57.47       56.88      5.14 o 
   0  -7  13       36.60       23.21      5.66 o 
   1  -7  13       18.41       21.24      4.82 o 
   2  -7  13       70.43       82.09      7.70 o 
   3  -7  13       19.52       19.45      4.45 o 
   4  -7  13        4.89        8.21      4.85 o 
  -8  -6  13       28.61       33.89      7.98 o 
  -7  -6  13       20.06       26.58      5.19 o 
  -6  -6  13       28.26       25.92      5.10 o 
  -5  -6  13      184.32      193.78     11.07 o 
  -4  -6  13       43.38       51.45      6.31 o 
  -3  -6  13       86.90       79.87      7.22 o 
  -2  -6  13      101.29      102.01      7.98 o 
  -1  -6  13       33.29       28.60      3.82 o 
   0  -6  13       19.01       26.60      8.75 o 
   1  -6  13       19.65       16.11      3.55 o 
   2  -6  13        7.62        6.34      2.70 o 
   3  -6  13        2.21       -1.32      4.25 o 
   4  -6  13       15.13       26.13      4.37 o 
  -9  -5  13       40.53       36.50      9.54 o 
  -8  -5  13        2.33        1.60      3.35 o 
  -7  -5  13        1.49        0.09      4.43 o 
  -6  -5  13      181.61      176.15     10.81 o 
  -5  -5  13      109.10       98.51      7.75 o 
  -4  -5  13        0.43        2.31      2.62 o 
  -3  -5  13       18.01       18.56      3.90 o 
  -2  -5  13       84.42       97.64     12.79 o 
  -1  -5  13       30.33       28.23      3.43 o 
   0  -5  13      139.53      145.82     11.50 o 
   1  -5  13       14.67        9.33      2.85 o 
   2  -5  13      117.34      114.94     13.11 o 
   3  -5  13        9.43       12.42      3.84 o 
   4  -5  13        0.16       -0.68      1.89 o 
  -9  -4  13        0.12        5.42      2.52 o 
  -8  -4  13       41.98       37.08      6.13 o 
  -7  -4  13        4.51        8.47      3.16 o 
  -6  -4  13       68.69       74.52      6.95 o 
  -5  -4  13       52.99       50.87      5.67 o 
  -4  -4  13       44.81       43.69      5.05 o 
  -3  -4  13       13.56       16.29      6.57 o 
  -2  -4  13      380.56      419.06     13.89 o 
  -1  -4  13       52.86       54.79      9.63 o 
   0  -4  13        6.58       16.20      7.92 o 
   1  -4  13       68.05       70.95     10.10 o 
   2  -4  13       12.62       12.36      6.96 o 
   3  -4  13       11.65        8.22      7.28 o 
   4  -4  13       12.63       11.90      7.15 o 
  -9  -3  13        0.68       -3.74      3.74 o 
  -8  -3  13       11.79       16.77      4.45 o 
  -7  -3  13      111.71      109.86      9.06 o 
  -6  -3  13      135.60      138.20      9.03 o 
  -5  -3  13       12.28        9.01      3.43 o 
  -4  -3  13      213.02      209.81     10.09 o 
  -3  -3  13       18.89       22.51      3.49 o 
  -2  -3  13       21.85       17.57      6.90 o 
  -1  -3  13        8.30        8.44      6.10 o 
   0  -3  13       41.86       42.69      8.56 o 
   1  -3  13        3.34       -1.12      5.26 o 
   2  -3  13      179.84      235.04     19.20 o 
   3  -3  13        5.13        8.83      6.60 o 
   4  -3  13        5.44       -3.75      7.05 o 
   5  -3  13       20.03       21.68      8.56 o 
 -10  -2  13       19.73       16.29      5.01 o 
  -9  -2  13        1.15       -5.49      5.49 o 
  -8  -2  13      165.86      179.69     12.50 o 
  -7  -2  13        4.08        7.51      2.39 o 
  -6  -2  13      105.48      106.29      7.89 o 
  -5  -2  13       98.21       98.71      7.22 o 
  -4  -2  13       13.55        7.71      2.72 o 
  -3  -2  13       28.78       27.33      7.08 o 
  -2  -2  13      390.85      369.92     22.05 o 
  -1  -2  13        2.65        3.89      3.84 o 
   0  -2  13      236.94      271.34     19.07 o 
   1  -2  13        0.41        4.58      5.51 o 
   2  -2  13       22.44       22.09      6.33 o 
   3  -2  13       14.08       24.96      6.89 o 
   4  -2  13       68.53       66.24     11.56 o 
   5  -2  13        6.06       12.31      5.90 o 
 -10  -1  13       19.59       17.38      7.44 o 
  -9  -1  13        0.24       -3.48      3.48 o 
  -8  -1  13       28.78       31.86      6.73 o 
  -7  -1  13        9.34        8.28      3.18 o 
  -6  -1  13      365.59      382.89     14.02 o 
  -5  -1  13      209.21      215.56     17.13 o 
  -4  -1  13       53.09       59.87      9.35 o 
  -3  -1  13       98.88      100.58      7.11 o 
  -2  -1  13        1.26        0.32      2.83 o 
  -1  -1  13       36.20       41.28      8.31 o 
   0  -1  13       15.76       14.24      5.98 o 
   1  -1  13       44.04       47.54      9.46 o 
   2  -1  13       44.18       57.03      9.83 o 
   3  -1  13       16.10       13.88      5.80 o 
   4  -1  13        2.08        2.14      5.21 o 
 -10   0  13        0.16        2.78      3.28 o 
  -9   0  13       42.38       48.34      9.98 o 
  -8   0  13       42.62       36.48      4.77 o 
  -7   0  13       41.20       44.33      4.38 o 
  -6   0  13      148.44      160.83     15.31 o 
  -5   0  13       21.99       25.44      7.58 o 
  -4   0  13       11.12        3.28      4.32 o 
  -3   0  13        0.14       -2.97      2.97 o 
  -2   0  13      167.90      166.90      9.20 o 
  -1   0  13       32.47       29.05      4.49 o 
   0   0  13        6.35        5.67      3.24 o 
   1   0  13      138.97      142.11      8.88 o 
   2   0  13       18.39       11.71      4.32 o 
   3   0  13       47.21       41.85      5.86 o 
   4   0  13       54.53       69.63     11.02 o 
 -10   1  13        0.03       11.13      4.26 o 
  -9   1  13      153.28      150.91     14.68 o 
  -8   1  13       30.88       32.04      6.89 o 
  -7   1  13       23.51       24.07      6.51 o 
  -6   1  13        0.84        9.22      5.42 o 
  -5   1  13       14.48       18.04      7.23 o 
  -4   1  13      115.98      118.78     12.58 o 
  -3   1  13       28.18       29.62      4.70 o 
  -2   1  13        0.59       -3.07      3.07 o 
  -1   1  13      126.30      125.72      9.27 o 
   0   1  13       15.96       13.64      4.09 o 
   1   1  13        1.13        5.62      5.56 o 
   2   1  13       81.58       75.55      8.43 o 
   3   1  13        1.00        1.91      3.20 o 
   4   1  13       10.13        8.82      4.05 o 
 -10   2  13        3.76       -2.44      2.78 o 
  -9   2  13        5.31       14.88      5.60 o 
  -8   2  13      201.57      215.81     17.25 o 
  -7   2  13       76.75       67.70     10.10 o 
  -6   2  13       68.53       61.52      7.21 o 
  -5   2  13      406.74      424.50     23.96 o 
  -4   2  13       32.42       36.62      8.28 o 
  -3   2  13       96.49       94.40      9.29 o 
  -2   2  13       13.12       11.42      4.71 o 
  -1   2  13        7.01        5.28      2.86 o 
   0   2  13        9.95       11.95      4.91 o 
   1   2  13       86.90       94.03      7.64 o 
   2   2  13        9.19       14.27      4.10 o 
   3   2  13       50.36       50.34      6.59 o 
   4   2  13        0.45       -1.10      1.73 o 
  -9   3  13      139.76      145.71     14.38 o 
  -8   3  13        4.51        7.26      3.92 o 
  -7   3  13       26.82       32.18      7.97 o 
  -6   3  13      220.33      242.28     12.94 o 
  -5   3  13        1.16        4.85      4.53 o 
  -4   3  13       58.03       70.25     10.22 o 
  -3   3  13       17.81       16.64      3.92 o 
  -2   3  13       98.20      100.58      8.00 o 
  -1   3  13      346.75      331.03     14.21 o 
   0   3  13      210.50      231.18     16.13 o 
   1   3  13       28.10       22.60      4.86 o 
   2   3  13       58.85       51.45      6.06 o 
   3   3  13        0.23       -1.14      5.10 o 
   4   3  13        0.08       -3.57      4.73 o 
  -9   4  13        2.43        2.30      4.60 o 
  -8   4  13        5.11       -4.19      5.30 o 
  -7   4  13        4.91        2.28      2.22 o 
  -6   4  13       90.66       89.24     12.81 o 
  -5   4  13      196.71      199.75     16.86 o 
  -4   4  13       42.68       43.24      8.38 o 
  -3   4  13      339.39      333.65     14.69 o 
  -2   4  13       13.66        8.74      4.19 o 
  -1   4  13        1.24       -1.98      2.99 o 
   0   4  13       11.34       13.83      4.00 o 
   1   4  13       85.22       88.79      7.74 o 
   2   4  13        2.51        8.83      5.23 o 
   3   4  13       16.98        4.32      6.99 o 
  -8   5  13       38.29       43.60      9.33 o 
  -7   5  13       91.37       84.67     12.41 o 
  -6   5  13        1.54        1.16      2.76 o 
  -5   5  13       17.35       18.77      6.23 o 
  -4   5  13       13.79       14.39      3.66 o 
  -3   5  13        1.70        0.88      8.78 o 
  -2   5  13        3.52        4.50      3.30 o 
  -1   5  13       64.13       65.48      6.51 o 
   0   5  13       49.55       60.58     10.38 o 
   1   5  13       45.37       46.40     10.04 o 
   2   5  13       12.60        1.20      4.87 o 
  -8   6  13        0.13       -4.85      4.85 o 
  -7   6  13        1.29        9.42      4.00 o 
  -6   6  13        1.20        4.36      6.17 o 
  -5   6  13       54.39       46.37      8.37 o 
  -4   6  13        5.17        5.97      5.57 o 
  -3   6  13       48.06       39.16      8.87 o 
  -2   6  13        5.79       -3.55      4.09 o 
  -1   6  13       11.10       12.65      6.48 o 
   0   6  13        6.68       16.47      6.14 o 
   1   6  13       78.82       80.58     12.58 o 
  -7   7  13      110.84      131.14     10.36 o 
  -6   7  13        0.57        1.71      4.57 o 
  -5   7  13       67.90       68.22     12.02 o 
  -4   7  13      119.98      116.60     15.16 o 
  -3   7  13       51.84       52.64     11.38 o 
  -2   7  13        0.37       -1.36      7.56 o 
  -1   7  13        0.35        0.91      6.58 o 
   0   7  13        0.33        1.94      6.35 o 
  -5   8  13       80.67       80.55     13.13 o 
  -4   8  13        0.58       -1.18      5.87 o 
  -3   8  13       46.94       40.53     10.13 o 
  -2   8  13        1.25        4.03      7.14 o 
  -4  -9  14        6.71        1.84      2.46 o 
  -3  -9  14       25.45       19.87      5.26 o 
  -2  -9  14       34.03       37.64      7.98 o 
  -1  -9  14        9.85       16.50      5.29 o 
   0  -9  14        9.92       10.18      3.87 o 
   1  -9  14        0.14        0.98      4.89 o 
  -5  -8  14        8.86        2.64      2.91 o 
  -4  -8  14       88.65       84.99      7.92 o 
  -3  -8  14       26.02       34.20      6.91 o 
  -2  -8  14       70.39       80.56     13.54 o 
  -1  -8  14       48.23       51.44      5.10 o 
   0  -8  14        0.57        3.64      6.61 o 
   1  -8  14        0.16        0.23      6.31 o 
   2  -8  14       51.86       48.01      6.34 o 
  -6  -7  14       12.57        6.67      4.03 o 
  -5  -7  14       14.89       13.86      3.65 o 
  -4  -7  14       22.05       21.78      4.46 o 
  -3  -7  14        9.09       10.36      3.90 o 
  -2  -7  14       81.10       77.48      7.71 o 
  -1  -7  14       25.17       27.60      9.93 o 
   0  -7  14      106.95      116.55      9.11 o 
   1  -7  14        0.99        6.78      4.57 o 
   2  -7  14       32.90       27.26      8.38 o 
  -7  -6  14       21.95       26.82      7.13 o 
  -6  -6  14       24.22       30.16      6.15 o 
  -5  -6  14       16.05        7.32      5.84 o 
  -4  -6  14      159.43      167.81     10.52 o 
  -3  -6  14        0.29        1.45      2.45 o 
  -2  -6  14        3.03        8.03      4.37 o 
  -1  -6  14      120.59      114.94     13.68 o 
   0  -6  14       18.72       13.31      6.62 o 
   1  -6  14        7.17        3.01      6.49 o 
   2  -6  14       22.62       34.82      8.81 o 
   3  -6  14        4.76        6.74      5.76 o 
  -8  -5  14        9.62        8.56      3.82 o 
  -7  -5  14       86.19       81.50      8.03 o 
  -6  -5  14       19.81       22.85      4.78 o 
  -5  -5  14       42.76       36.52      7.66 o 
  -4  -5  14        5.45        7.14      3.55 o 
  -3  -5  14        1.58       -1.86      2.75 o 
  -2  -5  14       29.82       25.33      7.99 o 
  -1  -5  14        1.25        4.39      4.67 o 
   0  -5  14      196.35      219.07     18.70 o 
   1  -5  14        8.01        3.19      4.00 o 
   2  -5  14        0.00       10.58      6.24 o 
   3  -5  14        7.75       13.54      5.30 o 
  -8  -4  14       51.21       41.41      6.13 o 
  -7  -4  14       34.04       35.70      9.46 o 
  -6  -4  14       79.25       72.55      7.00 o 
  -5  -4  14       21.56       17.39      3.92 o 
  -4  -4  14      343.70      360.61     14.03 o 
  -3  -4  14        1.08        1.82      5.24 o 
  -2  -4  14       11.84        7.60      5.48 o 
  -1  -4  14      196.29      217.68     18.62 o 
   0  -4  14       24.26       25.10      7.97 o 
   1  -4  14       19.70       30.92      8.03 o 
   2  -4  14        1.42        4.82      5.28 o 
   3  -4  14      116.49      140.51     16.34 o 
  -9  -3  14       15.88       11.73      3.32 o 
  -8  -3  14       53.38       50.61      7.28 o 
  -7  -3  14      108.61      116.82      8.77 o 
  -6  -3  14       35.44       38.70      6.24 o 
  -5  -3  14        5.00        7.97      5.53 o 
  -4  -3  14        7.35        5.39      5.89 o 
  -3  -3  14        2.90        4.07      5.39 o 
  -2  -3  14       11.41       13.11      6.12 o 
  -1  -3  14        2.55       -0.96      5.21 o 
   0  -3  14       76.75       72.86     10.85 o 
   1  -3  14        8.15        4.64      6.21 o 
   2  -3  14        0.15        4.21      3.66 o 
   3  -3  14      233.46      276.19     21.78 o 
   4  -3  14        6.80       17.50      7.21 o 
  -9  -2  14       26.66       19.77      4.27 o 
  -8  -2  14        6.20       11.89      3.53 o 
  -7  -2  14       67.85       62.90      6.49 o 
  -6  -2  14        0.87        8.22      5.24 o 
  -5  -2  14        6.08        2.28      5.12 o 
  -4  -2  14      116.50      115.67     14.29 o 
  -3  -2  14        2.95        8.74      5.42 o 
  -2  -2  14       89.30       96.58     12.61 o 
  -1  -2  14      179.06      199.45     17.29 o 
   0  -2  14       69.33       68.50     10.60 o 
   1  -2  14       26.84       56.25      9.26 o 
   2  -2  14        7.36       -0.48      5.37 o 
   3  -2  14        2.63       -1.25      5.10 o 
   4  -2  14        1.90       -4.58      6.35 o 
  -9  -1  14       30.06       18.84      7.85 o 
  -8  -1  14       70.97       77.21     12.95 o 
  -7  -1  14      199.69      205.69     18.70 o 
  -6  -1  14        0.07        7.69      5.05 o 
  -5  -1  14      280.19      281.33     20.43 o 
  -4  -1  14        7.80        8.17      5.37 o 
  -3  -1  14      145.75      159.79     15.16 o 
  -2  -1  14       26.95       27.56      8.01 o 
  -1  -1  14      113.07      116.33     13.09 o 
   0  -1  14        7.66        9.69      5.71 o 
   1  -1  14        8.97        3.69      6.03 o 
   2  -1  14        5.78        5.12      5.90 o 
   3  -1  14       37.67       44.22      9.04 o 
   4  -1  14        0.06        3.91      5.03 o 
  -9   0  14        5.15        6.42      3.73 o 
  -8   0  14       35.40       36.54      8.72 o 
  -7   0  14       25.74       27.22      7.55 o 
  -6   0  14       23.28       26.90      8.15 o 
  -5   0  14       21.00       20.85      7.12 o 
  -4   0  14        0.40        1.99      4.51 o 
  -3   0  14        3.53        1.29      2.73 o 
  -2   0  14        2.59        4.58      3.59 o 
  -1   0  14       46.77       63.03      9.78 o 
   0   0  14       40.48       33.98      8.38 o 
   1   0  14      337.27      362.49     22.53 o 
   2   0  14       23.11       30.58      7.31 o 
   3   0  14       20.42        9.69      5.76 o 
   4   0  14       43.20       37.53      9.47 o 
  -9   1  14      122.25      114.21     12.65 o 
  -8   1  14        0.00       -3.17      3.17 o 
  -7   1  14        0.03        5.19      6.32 o 
  -6   1  14       21.19       18.20      6.05 o 
  -5   1  14       79.18       77.21     11.72 o 
  -4   1  14        0.02       -2.51      3.50 o 
  -3   1  14      270.91      299.51     13.42 o 
  -2   1  14        4.98        3.63      3.40 o 
  -1   1  14        2.32        1.77      2.68 o 
   0   1  14       79.78       76.36      7.51 o 
   1   1  14        5.68        1.76      7.42 o 
   2   1  14       41.72       36.21      5.64 o 
   3   1  14        0.10       -2.09      3.73 o 
  -9   2  14       22.46       23.32      7.56 o 
  -8   2  14       45.95       45.11      6.73 o 
  -7   2  14       56.22       49.65     10.33 o 
  -6   2  14       12.50       11.02      5.26 o 
  -5   2  14      178.08      180.82     16.82 o 
  -4   2  14      101.85       93.93      8.12 o 
  -3   2  14       10.45       12.51      6.12 o 
  -2   2  14        7.13        6.87      4.85 o 
  -1   2  14       43.85       50.26      6.33 o 
   0   2  14       59.64       62.37      7.27 o 
   1   2  14       62.31       81.01      7.40 o 
   2   2  14        0.44        4.98      7.24 o 
   3   2  14        0.01       -1.17      2.24 o 
  -9   3  14       22.06       24.71      6.44 o 
  -8   3  14       30.47       37.86      6.26 o 
  -7   3  14       44.37       39.95      7.99 o 
  -6   3  14        0.00        0.32      4.75 o 
  -5   3  14       88.47       91.00     12.02 o 
  -4   3  14        5.21        0.54      6.18 o 
  -3   3  14      133.92      141.45      9.99 o 
  -2   3  14        0.71        1.01      4.32 o 
  -1   3  14        6.01        7.68      4.75 o 
   0   3  14      217.78      216.00     12.08 o 
   1   3  14        3.60       -0.88      3.25 o 
   2   3  14        8.92       -0.71      5.62 o 
   3   3  14        5.02       13.99      6.51 o 
  -8   4  14       22.28       20.41      4.66 o 
  -7   4  14       99.64       99.71      9.26 o 
  -6   4  14       26.90       21.26      6.49 o 
  -5   4  14       97.57       89.86     11.56 o 
  -4   4  14        4.33       -2.63      3.47 o 
  -3   4  14        0.02       -2.26      2.98 o 
  -2   4  14        9.16        5.91      3.53 o 
  -1   4  14       29.73       26.10      5.40 o 
   0   4  14        0.45        1.61      9.79 o 
   1   4  14       13.34        8.96      5.57 o 
   2   4  14       17.92       20.82      6.65 o 
  -8   5  14       25.55       11.01      5.58 o 
  -7   5  14        0.69       -2.61      3.54 o 
  -6   5  14       28.84       24.33      7.64 o 
  -5   5  14       18.12       10.48      7.18 o 
  -4   5  14        4.23        3.29      3.41 o 
  -3   5  14       11.42       15.68      4.07 o 
  -2   5  14        1.02        8.47      4.04 o 
  -1   5  14       57.36       66.97     11.15 o 
   0   5  14      132.50      125.63     15.79 o 
   1   5  14       39.09       29.81      7.74 o 
  -7   6  14        1.54       -6.14      6.14 o 
  -6   6  14       30.84       34.38      7.58 o 
  -5   6  14        0.88       -7.70      7.70 o 
  -4   6  14      113.77      119.97     14.45 o 
  -3   6  14        1.28       -4.25      4.25 o 
  -2   6  14       84.85       95.39     12.43 o 
  -1   6  14       16.35       18.52      6.80 o 
   0   6  14        1.12        3.25      3.84 o 
  -5   7  14       26.39       29.11      8.60 o 
  -4   7  14       71.61       67.36     11.72 o 
  -3   7  14        3.32        3.30      5.89 o 
  -4  -8  15        7.86        6.44      3.46 o 
  -3  -8  15        0.26        4.94      5.74 o 
  -2  -8  15        5.46        6.33      6.67 o 
  -1  -8  15       12.81        5.74      5.98 o 
   0  -8  15       47.51       56.32     11.01 o 
  -6  -7  15        0.10        1.88      2.08 o 
  -5  -7  15       43.62       39.23      7.94 o 
  -4  -7  15      144.64      150.73     10.41 o 
  -3  -7  15        0.82       -2.94      7.23 o 
  -2  -7  15        1.94        9.99      6.64 o 
  -1  -7  15       23.39       29.24      8.15 o 
   0  -7  15        1.24       -4.12      5.64 o 
   1  -7  15        0.91       -1.09      5.26 o 
  -7  -6  15       41.37       46.17      7.81 o 
  -6  -6  15       25.62       21.43      5.11 o 
  -5  -6  15       59.28       56.44      7.93 o 
  -4  -6  15       27.56       15.84      7.10 o 
  -3  -6  15       14.36       13.34      6.85 o 
  -2  -6  15        0.25        2.66      4.91 o 
  -1  -6  15       60.16       55.16     10.44 o 
   0  -6  15       39.16       38.23      9.12 o 
   1  -6  15       18.69       19.50      8.78 o 
  -7  -5  15       15.35       16.21      4.03 o 
  -6  -5  15       58.68       59.87      7.04 o 
  -5  -5  15       51.81       48.65     10.42 o 
  -4  -5  15       12.96       -0.73      4.98 o 
  -3  -5  15        9.07        5.64      6.28 o 
  -2  -5  15       24.37       36.62      8.15 o 
  -1  -5  15       41.10       39.09      8.60 o 
   0  -5  15        0.35       -6.90      6.90 o 
   1  -5  15       17.11       37.25      9.67 o 
   2  -5  15        0.15        5.21      7.01 o 
  -7  -4  15       53.03       63.24     11.72 o 
  -6  -4  15      166.23      168.75     17.54 o 
  -5  -4  15       12.15       11.08      7.28 o 
  -4  -4  15        2.32        9.95      6.24 o 
  -3  -4  15      365.81      345.36     23.96 o 
  -2  -4  15        0.15        1.80      4.28 o 
  -1  -4  15        0.01       -5.73      5.78 o 
   0  -4  15        6.07       23.51      9.13 o 
   1  -4  15       54.95       75.09     12.97 o 
   2  -4  15        0.01       -1.27      7.56 o 
  -8  -3  15        2.75        0.32      5.17 o 
  -7  -3  15       91.42       94.32     14.08 o 
  -6  -3  15        5.68       -2.07      4.73 o 
  -5  -3  15        3.81       10.29      6.07 o 
  -4  -3  15        7.97       18.00      6.98 o 
  -3  -3  15       25.81       31.70      8.87 o 
  -2  -3  15        1.71       12.26      5.42 o 
  -1  -3  15       81.73       91.55     13.20 o 
   0  -3  15        0.06       -7.21      7.21 o 
   1  -3  15      250.86      335.73     23.87 o 
   2  -3  15        0.46       10.65      7.37 o 
  -8  -2  15       46.63       49.90     10.10 o 
  -7  -2  15        0.55       -2.94      4.67 o 
  -6  -2  15       14.21       13.20      6.73 o 
  -5  -2  15        0.51        2.18      6.57 o 
  -4  -2  15       11.23       16.18      7.62 o 
  -3  -2  15       88.68      102.51     14.18 o 
  -2  -2  15        6.01        9.60      6.89 o 
  -1  -2  15       98.76      103.99     13.22 o 
   0  -2  15        0.82        1.21      4.96 o 
   1  -2  15        5.81       11.01      6.57 o 
   2  -2  15        1.68        6.24      5.78 o 
  -8  -1  15      134.27      134.85     16.59 o 
  -7  -1  15      158.12      163.00     16.48 o 
  -6  -1  15        1.88        6.81      6.21 o 
  -5  -1  15       88.64       88.97     13.22 o 
  -4  -1  15       31.69       30.84      8.37 o 
  -3  -1  15        5.91        7.37      4.41 o 
  -2  -1  15        0.03        2.55      4.60 o 
  -1  -1  15       15.00       15.75      6.23 o 
   0  -1  15       14.00       14.00      5.24 o 
   1  -1  15        8.82        4.78      6.19 o 
   2  -1  15       47.31       42.87     10.76 o 
  -8   0  15       40.19       43.64     11.08 o 
  -7   0  15       43.11       39.48      9.95 o 
  -6   0  15       31.62       40.03      9.08 o 
  -5   0  15       44.30       39.51     10.03 o 
  -4   0  15       17.79       22.96      6.44 o 
  -3   0  15      101.51      110.37     13.86 o 
  -2   0  15        1.55        6.85      5.96 o 
  -1   0  15        8.59        8.85      6.12 o 
   0   0  15        3.98        2.91      4.50 o 
   1   0  15        9.14        7.30      6.12 o 
   2   0  15       78.67      113.34     14.09 o 
  -8   1  15        1.04       -4.76      5.66 o 
  -7   1  15      161.72      158.70     16.91 o 
  -6   1  15      102.33      118.58     14.45 o 
  -5   1  15       53.33       50.43      7.15 o 
  -4   1  15       66.15       66.24      7.21 o 
  -3   1  15        1.78        2.56      3.98 o 
  -2   1  15      140.48      154.51     16.11 o 
  -1   1  15        0.26       -5.12      5.12 o 
   0   1  15        5.75        8.74      4.21 o 
   1   1  15        2.20        6.05      5.37 o 
   2   1  15        7.94        2.11      3.23 o 
  -8   2  15       19.59       21.14      8.53 o 
  -7   2  15        0.38       -5.05      5.05 o 
  -6   2  15      142.98      122.29     15.63 o 
  -5   2  15       97.39       96.13      9.91 o 
  -4   2  15        1.67       -1.71      3.46 o 
  -3   2  15        0.70       -3.37      3.37 o 
  -2   2  15       17.57       22.17      7.91 o 
  -1   2  15       82.79       88.17      8.21 o 
   0   2  15        9.72        6.48      3.33 o 
   1   2  15        5.81        6.95      6.17 o 
   2   2  15       54.48       70.13     10.63 o 
  -8   3  15        0.05       -0.70      4.62 o 
  -7   3  15        2.13        4.05      6.99 o 
  -6   3  15       61.23       59.07     11.69 o 
  -5   3  15      124.49      112.84     14.30 o 
  -4   3  15       35.69       33.17      7.65 o 
  -3   3  15       55.07       53.50      7.18 o 
  -2   3  15      525.07      538.07     19.69 o 
  -1   3  15        1.49       -1.50      3.36 o 
   0   3  15        0.43        3.37      2.35 o 
   1   3  15        0.01        4.69      3.04 o 
  -7   4  15        1.86        4.66      6.03 o 
  -6   4  15       86.78       77.42     12.38 o 
  -5   4  15        5.75        4.50      8.39 o 
  -4   4  15        3.16        4.84      4.91 o 
  -3   4  15        9.79        6.24      4.84 o 
  -2   4  15       42.94       33.20      6.07 o 
  -1   4  15       12.88       12.82      4.25 o 
   0   4  15       47.70       45.17      9.95 o 
  -7   5  15       13.33       12.31      5.00 o 
  -6   5  15        7.42       21.44      6.48 o 
  -5   5  15        0.22       -2.53      3.66 o 
  -4   5  15        0.24       -3.26      3.26 o 
  -3   5  15       16.13       11.27      6.17 o 
  -2   5  15       29.84       24.57      9.62 o 
  -1   5  15        4.83        4.60      6.62 o 
  -4   6  15       56.49       41.64     11.10 o 
  -5  -6  16       38.96       48.86     11.85 o 
  -4  -6  16       49.10       42.92     10.36 o 
  -3  -6  16       14.47       12.74      6.90 o 
  -2  -6  16        5.95       12.43      9.01 o 
  -1  -6  16        0.00        0.05      3.92 o 
  -5  -5  16       15.61       21.30      8.10 o 
  -4  -5  16        8.46        3.89      6.17 o 
  -3  -5  16       70.43       91.36     13.49 o 
  -2  -5  16        0.12        0.66      4.12 o 
  -1  -5  16       51.72       57.89     10.74 o 
   0  -5  16       14.48       21.03      8.60 o 
  -6  -4  16        5.58       10.03      7.21 o 
  -5  -4  16      149.50      162.15     18.13 o 
  -4  -4  16        0.02        2.37      6.39 o 
  -3  -4  16        0.13       -5.66      5.66 o 
  -2  -4  16       29.48       43.42     10.15 o 
  -1  -4  16        6.54        6.83      6.33 o 
   0  -4  16        0.13       -1.48      4.00 o 
  -6  -3  16       11.49        7.05      6.33 o 
  -5  -3  16        4.57        1.96      5.89 o 
  -4  -3  16        3.09        3.03      7.19 o 
  -3  -3  16       32.76       28.67      9.24 o 
  -2  -3  16       15.56       15.73      8.67 o 
  -1  -3  16      134.20      164.75     17.16 o 
   0  -3  16       60.57       96.69     14.11 o 
   1  -3  16       52.38       59.58     12.10 o 
  -7  -2  16       19.35        5.00      6.78 o 
  -6  -2  16       90.81      101.53     14.65 o 
  -5  -2  16       47.46       46.74     10.69 o 
  -4  -2  16        1.75        1.45      6.26 o 
  -3  -2  16        2.52        0.55      6.17 o 
  -2  -2  16      111.55      134.19     15.13 o 
  -1  -2  16        0.15       -1.39      4.37 o 
   0  -2  16        0.57        5.28      3.92 o 
   1  -2  16        4.63        6.57      3.71 o 
  -7  -1  16        0.01        5.96      5.49 o 
  -6  -1  16       37.56       22.94      8.81 o 
  -5  -1  16       11.20        9.85      7.12 o 
  -4  -1  16        8.18        0.57      2.98 o 
  -3  -1  16       16.28       16.32      7.28 o 
  -2  -1  16       13.49       11.10      6.67 o 
  -1  -1  16       24.15       31.84      7.23 o 
   0  -1  16        1.21       -0.62      3.71 o 
   1  -1  16       21.18       21.76      6.51 o 
  -7   0  16        4.76       -0.37      5.74 o 
  -6   0  16        0.84       -0.20      6.90 o 
  -5   0  16        2.62        6.07      4.17 o 
  -4   0  16        4.53        7.97      6.71 o 
  -3   0  16        0.16       -2.73      2.73 o 
  -2   0  16       82.84       73.93     11.70 o 
  -1   0  16       10.31       14.20      5.48 o 
   0   0  16       75.32      102.54     13.93 o 
   1   0  16       11.67        4.05      2.60 o 
  -7   1  16       39.21       33.38      9.79 o 
  -6   1  16        2.06       -4.62      4.62 o 
  -5   1  16        5.03        7.06      5.41 o 
  -4   1  16      298.97      315.28     23.67 o 
  -3   1  16        5.78        9.28      5.58 o 
  -2   1  16       30.15       30.83      8.55 o 
  -1   1  16        2.19        4.48      4.91 o 
   0   1  16        3.25       12.67      6.51 o 
   1   1  16        1.96       -3.44      3.44 o 
  -7   2  16        7.00       16.23      7.15 o 
  -6   2  16        6.16       10.83      7.39 o 
  -5   2  16       39.26       50.72     10.19 o 
  -4   2  16       22.80       33.25      8.55 o 
  -3   2  16        7.82        2.55      5.39 o 
  -2   2  16        1.02       13.79      6.42 o 
  -1   2  16        9.48       19.20      7.44 o 
   0   2  16       72.91       95.14     12.67 o 
  -6   3  16       43.17       29.69      5.84 o 
  -5   3  16        1.14        2.67      9.12 o 
  -4   3  16      251.78      262.87     29.96 o 
  -3   3  16        0.56        0.17      4.84 o 
  -2   3  16       28.03       37.80      5.72 o 
  -1   3  16       33.53       40.17      6.26 o 
  -6   4  16        8.91        2.61      4.51 o 
  -5   4  16        4.84       13.11      3.92 o 
  -4   4  16       37.73       22.00      7.78 o 
  -3   4  16       20.82       27.24     13.37 o 
  -2   4  16       31.84       37.17      5.80 o 
  -4  -3  17        2.58       -0.66      3.14 o 
  -3  -3  17        0.25        1.43      4.12 o 
  -2  -3  17       34.95       34.06     10.58 o 
  -5  -2  17        1.55       10.99      7.06 o 
  -4  -2  17      142.93      172.74     19.05 o 
  -3  -2  17        0.66        2.94      6.19 o 
  -2  -2  17       10.36       23.87      7.85 o 
  -5  -1  17       26.65       41.48     10.26 o 
  -4  -1  17       79.98       61.92     11.58 o 
  -3  -1  17        0.14       -2.71      7.33 o 
  -2  -1  17        8.70        1.77      5.26 o 
  -5   0  17      129.17      147.00     16.97 o 
  -4   0  17       17.72       40.62      9.24 o 
  -3   0  17       14.39       13.90      6.80 o 
  -2   0  17       30.89       38.02      9.63 o 
  -4   1  17       65.84       73.43     12.76 o 
  -3   1  17        1.75       12.49      6.73 o 
  -2   1  17        1.76       -1.11      5.00 o 
  -4   2  17       10.77       13.25      6.05 o 
  -3   2  17        7.37        6.46      4.19 o 
                                                 
